# Supplementary material for: Peroxisomes form intralumenal vesicles with roles in fatty acid catabolism and protein compartmentalization in Arabidopsis
Source: Nat Commun. 2020 Dec 4;11:6221. doi: 10.1038/s41467-020-20099-y (PMC7718247; doi:10.1038/s41467-020-20099-y)
Supplement: Supplementary file 15 — Source data [file 41467_2020_20099_MOESM15_ESM.xlsx]

## Sheet: Fig. 2c - Perox shrinking
Figure 2c
	Quantification of peroxisomes in mNG-mPTSPEX26 mRuby3-PTS1 time-lapse
part of z-stack	slice 1	slice 1	slice 5	slice 5	slice 9	slice 9	slice 13	slice 13	slice 17	slice 17	slice 21	slice 21	slice 25	slice 25	slice 29	slice 29	slice 33	slice 33	slice 37	slice 37
Time	0 hr	0 hr	1 hr	1 hr	2 hr	2 hr	3 hr	3 hr	4 hr	4 hr	5 hr	5 hr	6 hr	6 hr	7 hr	7 hr	8 hr	8 hr	9 hr	9 hr
	area (µm2)	diameter (µm)	area (µm2)	diameter (µm)	area (µm2)	diameter (µm)	area (µm2)	diameter (µm)	area (µm2)	diameter (µm)	area (µm2)	diameter (µm)	area (µm2)	diameter (µm)	area (µm2)	diameter (µm)	area (µm2)	diameter (µm)	area (µm2)	diameter (µm)
Peroxsiome 1	84.272	10.3585	72.553	9.61131	66.177	9.17928	60.145	8.75094	54.458	8.32695	44.118	7.49485	38.775	7.02637	37.224	6.88441	33.433	6.52443	31.193	6.30208
Peroxsiome 2	106.159	11.6261	93.061	10.8853	84.272	10.3585	77.206	9.91472	77.206	9.91472	66.177	9.17928	61.351	8.83824	59.111	8.67539	52.218	8.1539	46.875	7.72548
Peroxsiome 3	93.061	10.8853	84.272	10.3585	77.206	9.91472	72.553	9.61131	60.145	8.75094	60.145	8.75094	54.458	8.32695	45.497	7.61108	39.465	7.08861	33.778	6.55801
Peroxsiome 4	99.437	11.252	84.272	10.3585	77.206	9.91472	77.206	9.91472	72.553	9.61131	66.177	9.17928	60.145	8.75094	54.458	8.32695	50.494	8.01817	38.775	7.02637
Peroxsiome 5	114.603	12.0796	106.159	11.6261	99.437	11.252	84.272	10.3585	84.272	10.3585	66.521	9.20311	66.177	9.17928	60.145	8.75094	54.458	8.32695	54.975	8.36638
Peroxsiome 6	72.553	9.61131	60.145	8.75094	54.458	8.32695	50.494	8.01817	44.118	7.49485	38.775	7.02637	38.775	7.02637	35.846	6.75578	30.503	6.23198	30.503	6.23198
Peroxsiome 7	60.145	8.75094	50.494	8.01817	44.118	7.49485	38.775	7.02637	35.846	6.75578	27.746	5.94368	25.161	5.66003	19.991	5.04513	18.612	4.86801	18.785	4.89058
Peroxsiome 8	21.887	5.27896	22.576	5.3614	25.506	5.69871	22.059	5.29966	23.955	5.52272	24.127	5.54251	28.78	6.05342	23.955	5.52272	28.091	5.98052	28.263	5.9988
Peroxsiome 9	23.955	5.52272	25.506	5.69871	24.816	5.6211	25.333	5.67935	23.955	5.52272	22.921	5.40222	23.039	5.4161	23.782	5.50274	24.989	5.64066	24.816	5.6211
Peroxsiome 10	17.578	4.73086	16.544	4.58961	19.302	4.95743	20.336	5.08848	17.234	4.68434	17.751	4.75408	19.474	4.97947	17.406	4.70765	18.957	4.91292	19.302	4.95743

## Sheet: Fig. 3b - Western blots
Figure 3b

## Sheet: Fig. 3d- ESCRT
Figure 3d
mNG-mPTSPEX26 mRuby3-PTS1 x SNF7 L22W-HA																		mNG-mPTSPEX26 mRuby3-PTS1 x VPS4E232Q-HA																		mNG-mPTSPEX26 mRuby3-PTS1 (estradiol control)
5 d + DMSO peroxisome measurements									5 d + 25 µM b-Estradiol peroxisome measurements									5 d + DMSO peroxisome measurements									5 d + 25 µM b-Estradiol peroxisome measurements									5 d + DMSO peroxisome measurements									5 d + 25 µM b-Estradiol peroxisome measurements
plant 1		plant 2		plant 3		plant 4			plant 1		plant 2		plant 3		plant 4			plant 1		plant 2		plant 3		plant 4			plant 1		plant 2		plant 3		plant 4			plant 1		plant 2		plant 3		plant 4			plant 1		plant 2		plant 3
area (µm2)	diameter (µm)	area (µm2)	diameter (µm)	area (µm2)	diameter (µm)	area (µm2)	diameter (µm)		area (µm2)	diameter (µm)	area (µm2)	diameter (µm)	area (µm2)	diameter (µm)	area (µm2)	diameter (µm)		area (µm2)	diameter (µm)	area (µm2)	diameter (µm)	area (µm2)	diameter (µm)	area (µm2)	diameter (µm)		area (µm2)	diameter (µm)	area (µm2)	diameter (µm)	area (µm2)	diameter (µm)	area (µm2)	diameter (µm)		area (µm2)	diameter (µm)	area (µm2)	diameter (µm)	area (µm2)	diameter (µm)	area (µm2)	diameter (µm)		area (µm2)	diameter (µm)	area (µm2)	diameter (µm)	area (µm2)
38.926	7.04004	8.953	3.37629	79.799	10.0798	28.416	6.01501		29.584	6.13739	49.047	7.90244	163.101	14.4106	55.275	8.38918		4.671	2.43871	10.121	3.58977	4.671	2.43871	9.342	3.44886		103.544	11.482	5.839	2.72662	3.503	2.11191	12.846	4.04426		10.51	3.65811	15.57	4.45245	3.503	2.11191	13.235	4.10504		15.96	4.50787	7.007	2.9869	8.174
16.349	4.56248	6.228	2.81598	23.745	5.49846	60.725	8.79304		12.067	3.91972	23.745	5.49846	33.476	6.52863	4.671	2.43871		13.235	4.10504	15.57	4.45245	3.503	2.11191	47.879	7.80778		20.631	5.12525	4.671	2.43871	38.926	7.04004	13.624	4.16493		5.839	2.72662	4.671	2.43871	26.081	5.76258	30.362	6.21756		11.678	3.85602	40.872	7.21387	14.403
7.007	2.9869	12.846	4.04426	123.396	12.5345	7.785	3.14836		13.624	4.16493	12.456	3.9824	44.765	7.54961	48.268	7.83943		3.503	2.11191	61.503	8.84918	10.121	3.58977	75.127	9.78032		15.181	4.39648	11.678	3.85602	38.148	6.96933	33.866	6.56655		3.503	2.11191	21.799	5.26834	23.745	5.49846	4.671	2.43871		4.671	2.43871	13.235	4.10504	14.013
7.007	2.9869	149.476	13.7956	26.47	5.8054	35.034	6.67882		38.148	6.96933	14.792	4.33979	82.913	10.2746	17.906	4.77479		4.671	2.43871	8.564	3.30212	17.128	4.66991	46.322	7.67978		113.275	12.0094	29.195	6.0969	9.732	3.52011	48.268	7.83943		15.96	4.50787	5.839	2.72662	13.624	4.16493	26.859	5.8479		4.671	2.43871	20.242	5.0767	6.228
30.362	6.21756	7.396	3.06869	37.369	6.8978	50.215	7.99598		101.597	11.3735	57.611	8.56461	59.168	8.67958	32.698	6.45232		22.577	5.36152	11.678	3.85602	20.242	5.0767	69.678	9.41896		17.906	4.77479	3.503	2.11191	7.785	3.14836	17.517	4.72264		3.503	2.11191	4.671	2.43871	52.55	8.17978	39.705	7.11013		7.396	3.06869	31.53	6.33603	7.396
3.503	2.11191	13.624	4.16493	45.544	7.61501	6.228	2.81598		23.745	5.49846	17.517	4.72264	7.396	3.06869	64.228	9.0431		5.839	2.72662	6.228	2.81598	10.899	3.72519	47.879	7.80778		91.087	10.7692	3.503	2.11191	27.248	5.8901	3.503	2.11191		3.503	2.11191	3.503	2.11191	23.356	5.45324	35.034	6.67882		17.906	4.77479	16.738	4.61644	11.678
66.953	9.23294	11.678	3.85602	33.087	6.49058	23.356	5.45324		4.671	2.43871	36.201	6.78915	119.114	12.3151	16.349	4.56248		31.919	6.37499	30.752	6.25737	12.067	3.91972	69.678	9.41896		11.289	3.79125	14.403	4.28234	24.913	5.63207	3.503	2.11191		11.678	3.85602	6.617	2.90259	15.181	4.39648	29.584	6.13739		36.591	6.82562	35.034	6.67882	12.067
19.852	5.02756	21.799	5.26834	27.638	5.9321	3.503	2.11191		7.007	2.9869	7.785	3.14836	8.564	3.30212	33.866	6.56655		10.51	3.65811	45.154	7.58234	5.839	2.72662	3.503	2.11191		4.671	2.43871	27.248	5.8901	21.799	5.26834	5.839	2.72662		13.235	4.10504	19.074	4.92806	7.007	2.9869	22.577	5.36152		6.228	2.81598	12.456	3.9824	3.503
77.463	9.93121	29.973	6.17761	4.671	2.43871	33.866	6.56655		62.282	8.90505	3.503	2.11191	31.53	6.33603	16.349	4.56248		4.671	2.43871	3.503	2.11191	4.671	2.43871	8.953	3.37629		8.564	3.30212	10.51	3.65811	4.671	2.43871	14.403	4.28234		12.846	4.04426	31.141	6.29682	3.503	2.11191	45.544	7.61501		10.899	3.72519	13.235	4.10504	18.685
15.181	4.39648	80.577	10.1289	50.215	7.99598	25.691	5.71934		4.671	2.43871	37.369	6.8978	24.913	5.63207	17.128	4.66991		3.503	2.11191	3.503	2.11191	42.429	7.34999	12.067	3.91972		42.819	7.38369	10.121	3.58977	8.174	3.22606	4.671	2.43871		3.503	2.11191	3.503	2.11191	6.228	2.81598	12.846	4.04426		17.906	4.77479	9.732	3.52011	34.255
15.57	4.45245	66.174	9.17907	5.839	2.72662	42.04	7.31621		7.785	3.14836	54.107	8.30007	78.631	10.0058	3.503	2.11191		12.067	3.91972	22.188	5.31513	32.309	6.41382	25.691	5.71934		109.382	11.8013	3.503	2.11191	22.577	5.36152	19.074	4.92806		12.846	4.04426	4.671	2.43871	4.671	2.43871	12.846	4.04426		20.631	5.12525	27.248	5.8901	14.403
3.503	2.11191	29.195	6.0969	49.436	7.93372	100.429	11.308		47.49	7.776	11.678	3.85602	22.188	5.31513	3.503	2.11191		11.678	3.85602	12.846	4.04426	13.624	4.16493	67.731	9.28643		49.436	7.93372	4.671	2.43871	3.503	2.11191	18.685	4.87755		5.839	2.72662	36.591	6.82562	5.839	2.72662	7.007	2.9869		26.081	5.76258	12.067	3.91972	39.315
56.054	8.44809	5.839	2.72662	54.107	8.30007	72.792	9.62713		65.007	9.09777	12.067	3.91972	62.671	8.93282	12.456	3.9824		12.456	3.9824	11.289	3.79125	28.805	6.05604	5.839	2.72662		53.329	8.24018	26.47	5.8054	3.503	2.11191	8.564	3.30212		12.456	3.9824	11.678	3.85602	25.302	5.67587	21.02	5.17335		3.503	2.11191	10.121	3.58977	10.51
61.503	8.84918	46.322	7.67978	8.564	3.30212	40.483	7.17945		58.389	8.62225	17.128	4.66991	49.047	7.90244	59.946	8.73645		52.55	8.17978	34.644	6.64154	7.007	2.9869	21.799	5.26834		14.403	4.28234	36.591	6.82562	4.671	2.43871	7.396	3.06869		12.456	3.9824	33.866	6.56655	78.242	9.98102	15.96	4.50787		26.47	5.8054	34.255	6.60415	11.289
7.396	3.06869	43.597	7.45047	59.168	8.67958	3.503	2.11191		21.02	5.17335	56.054	8.44809	4.671	2.43871	45.154	7.58234		6.617	2.90259	3.503	2.11191	8.564	3.30212	52.94	8.21007		101.597	11.3735	8.953	3.37629	12.846	4.04426	19.074	4.92806		21.02	5.17335	4.671	2.43871	15.96	4.50787	45.933	7.64747		14.013	4.22397	9.342	3.44886	13.624
4.671	2.43871	10.121	3.58977	61.893	8.8772	29.584	6.13739		63.45	8.98816	21.02	5.17335	61.503	8.84918	4.671	2.43871		16.738	4.61644	22.577	5.36152	15.57	4.45245	5.839	2.72662		17.128	4.66991	31.53	6.33603	99.262	11.2421	21.02	5.17335		3.503	2.11191	43.597	7.45047	79.409	10.0552	49.047	7.90244		22.188	5.31513	27.638	5.9321	19.852
40.483	7.17945	8.953	3.37629	88.752	10.6303	29.973	6.17761		14.403	4.28234	34.644	6.64154	15.96	4.50787	59.557	8.70806		47.101	7.74409	4.671	2.43871	11.289	3.79125	6.228	2.81598		8.564	3.30212	333.597	20.6094	20.242	5.0767	8.564	3.30212		3.503	2.11191	9.732	3.52011	28.027	5.9737	4.671	2.43871		42.819	7.38369	22.577	5.36152	9.342
54.107	8.30007	8.174	3.22606	12.067	3.91972	15.96	4.50787		87.195	10.5366	12.456	3.9824	41.262	7.2482	15.181	4.39648		20.631	5.12525	15.96	4.50787	8.953	3.37629	20.242	5.0767		31.141	6.29682	94.591	10.9744	7.785	3.14836	20.631	5.12525		3.503	2.11191	11.678	3.85602	12.067	3.91972	3.503	2.11191		23.745	5.49846	30.752	6.25737	7.007
43.987	7.48372	51.772	8.119	7.396	3.06869	5.839	2.72662		11.678	3.85602	42.04	7.31621	13.235	4.10504	73.57	9.67844		5.839	2.72662	54.497	8.32993	35.812	6.75257	59.946	8.73645		9.732	3.52011	73.181	9.65282	44.765	7.54961	26.859	5.8479		8.174	3.22606	17.517	4.72264	23.745	5.49846	32.309	6.41382		35.812	6.75257	29.584	6.13739	8.953
10.121	3.58977	14.792	4.33979	66.953	9.23294	36.98	6.86181		23.745	5.49846	40.872	7.21387	16.738	4.61644	31.919	6.37499		13.235	4.10504	14.013	4.22397	14.792	4.33979	32.309	6.41382		43.597	7.45047	40.094	7.14488	3.503	2.11191	16.349	4.56248		18.295	4.82638	21.02	5.17335	28.416	6.01501	3.503	2.11191		6.617	2.90259	29.973	6.17761	3.503
14.792	4.33979	5.45	2.63423	5.839	2.72662	6.228	2.81598		66.564	9.20608	28.805	6.05604	36.201	6.78915	11.678	3.85602		45.154	7.58234	31.53	6.33603	10.121	3.58977	36.591	6.82562		83.302	10.2987	3.503	2.11191	25.302	5.67587	12.456	3.9824		12.846	4.04426	22.577	5.36152	14.013	4.22397	5.839	2.72662		13.624	4.16493	7.007	2.9869	10.899
21.02	5.17335	15.96	4.50787	10.899	3.72519	24.134	5.54332		15.96	4.50787	61.503	8.84918	83.302	10.2987	38.537	7.00477		3.503	2.11191	11.678	3.85602	19.463	4.97806	3.503	2.11191		27.248	5.8901	34.644	6.64154	48.268	7.83943	3.503	2.11191		3.503	2.11191	5.45	2.63423	13.235	4.10504	7.396	3.06869		3.503	2.11191	4.671	2.43871	5.839
53.718	8.27018	11.678	3.85602	12.067	3.91972	22.966	5.40752		19.463	4.97806	63.45	8.98816	41.262	7.2482	5.839	2.72662		30.362	6.21756	14.792	4.33979	8.174	3.22606	19.852	5.02756		7.396	3.06869	93.812	10.9291	13.235	4.10504	6.228	2.81598		16.738	4.61644	23.356	5.45324	8.953	3.37629	15.57	4.45245		5.839	2.72662	10.121	3.58977	15.181
58.778	8.65092	3.503	2.11191	5.839	2.72662	33.087	6.49058		20.242	5.0767	53.718	8.27018	66.953	9.23294	74.349	9.72955		35.034	6.67882	12.067	3.91972	21.799	5.26834	19.852	5.02756		75.517	9.80567	17.517	4.72264	8.564	3.30212	28.027	5.9737		33.476	6.52863	6.228	2.81598	5.839	2.72662	3.503	2.11191		3.503	2.11191	29.973	6.17761	18.295
17.128	4.66991	4.671	2.43871	4.671	2.43871	42.04	7.31621		19.074	4.92806	33.476	6.52863	24.134	5.54332	35.812	6.75257		12.456	3.9824	17.517	4.72264	19.074	4.92806	94.591	10.9744		3.503	2.11191	7.007	2.9869	22.966	5.40752	8.953	3.37629		7.396	3.06869	16.349	4.56248	3.503	2.11191	3.503	2.11191		42.04	7.31621	38.537	7.00477	18.685
4.671	2.43871	27.638	5.9321	48.658	7.87104	18.685	4.87755		5.839	2.72662	37.758	6.93361	101.986	11.3953	22.966	5.40752		3.503	2.11191	3.503	2.11191	17.128	4.66991	23.745	5.49846		88.362	10.6069	53.718	8.27018	3.503	2.11191	8.953	3.37629		18.685	4.87755	3.503	2.11191	3.503	2.11191	3.503	2.11191		22.188	5.31513	16.738	4.61644	26.47
61.114	8.82116	16.738	4.61644	14.403	4.28234	33.866	6.56655		3.503	2.11191	7.007	2.9869	8.564	3.30212	59.946	8.73645		41.262	7.2482	13.624	4.16493	20.631	5.12525	69.678	9.41896		70.846	9.49758	19.852	5.02756	6.228	2.81598	7.396	3.06869		10.51	3.65811	25.691	5.71934	8.564	3.30212	34.255	6.60415		8.564	3.30212	8.953	3.37629	10.121
19.463	4.97806	12.067	3.91972	9.342	3.44886	52.94	8.21007		9.342	3.44886	10.121	3.58977	7.785	3.14836	16.738	4.61644		7.007	2.9869	45.544	7.61501	26.081	5.76258	76.295	9.85606		3.503	2.11191	4.671	2.43871	40.872	7.21387	27.248	5.8901		3.503	2.11191	35.423	6.7158	23.356	5.45324	3.503	2.11191		3.503	2.11191	11.289	3.79125	5.45
6.228	2.81598	22.966	5.40752	62.282	8.90505	38.148	6.96933		63.06	8.9605	10.899	3.72519	60.725	8.79304	3.503	2.11191		21.409	5.221	19.852	5.02756	8.953	3.37629	4.671	2.43871		68.899	9.36616	80.577	10.1289	30.752	6.25737	33.087	6.49058		19.463	4.97806	5.839	2.72662	8.174	3.22606	21.02	5.17335		5.839	2.72662	12.456	3.9824	3.503
17.906	4.77479	4.671	2.43871	66.564	9.20608	4.671	2.43871		51.772	8.119	29.584	6.13739	64.617	9.07044	24.134	5.54332		3.503	2.11191	8.953	3.37629	22.188	5.31513	61.114	8.82116		80.577	10.1289	51.772	8.119	24.134	5.54332	4.671	2.43871		12.846	4.04426	17.906	4.77479	31.53	6.33603	29.584	6.13739		44.376	7.51673	14.013	4.22397	5.839
31.141	6.29682	92.644	10.8608	12.456	3.9824	25.302	5.67587		19.852	5.02756	30.362	6.21756	29.584	6.13739	15.96	4.50787		7.007	2.9869	7.396	3.06869	37.758	6.93361	19.074	4.92806		8.564	3.30212	8.564	3.30212	13.624	4.16493	4.671	2.43871		10.899	3.72519	10.121	3.58977	3.503	2.11191	22.577	5.36152		12.846	4.04426	12.456	3.9824	9.342
32.698	6.45232	14.403	4.28234	29.584	6.13739	19.852	5.02756		15.57	4.45245	105.101	11.568	33.866	6.56655	18.295	4.82638		5.839	2.72662	14.013	4.22397	80.577	10.1289	68.121	9.31313		50.993	8.05769	42.429	7.34999	12.456	3.9824	43.597	7.45047		17.128	4.66991	8.564	3.30212	8.953	3.37629	6.228	2.81598		20.631	5.12525	15.181	4.39648	8.953
45.544	7.61501	10.51	3.65811	57.611	8.56461	23.745	5.49846		34.644	6.64154	38.926	7.04004	76.295	9.85606	4.671	2.43871		10.51	3.65811	3.503	2.11191	18.685	4.87755	33.087	6.49058		35.034	6.67882	23.745	5.49846	22.188	5.31513	28.805	6.05604		16.738	4.61644	3.503	2.11191	4.671	2.43871	5.45	2.63423		32.698	6.45232	11.678	3.85602	11.289
66.953	9.23294	8.953	3.37629	35.034	6.67882	19.852	5.02756		24.134	5.54332	60.336	8.76483	33.087	6.49058	64.228	9.0431		8.564	3.30212	10.121	3.58977	4.671	2.43871	20.631	5.12525		67.731	9.28643	18.685	4.87755	43.208	7.41715	10.121	3.58977		3.503	2.11191	24.913	5.63207	24.134	5.54332	17.906	4.77479		15.181	4.39648	34.644	6.64154	7.396
54.107	8.30007	13.235	4.10504	71.624	9.54958	22.577	5.36152		38.537	7.00477	26.859	5.8479	42.429	7.34999	71.235	9.52361		8.564	3.30212	8.174	3.22606	4.671	2.43871	29.584	6.13739		83.691	10.3227	58.778	8.65092	8.953	3.37629	19.074	4.92806		3.503	2.11191	7.396	3.06869	14.403	4.28234	12.846	4.04426		15.57	4.45245	21.409	5.221	8.953
21.409	5.221	3.503	2.11191	22.188	5.31513	3.503	2.11191		6.617	2.90259	45.154	7.58234	83.302	10.2987	30.362	6.21756		17.517	4.72264	22.966	5.40752	21.02	5.17335	17.906	4.77479		36.201	6.78915	70.846	9.49758	13.235	4.10504	10.899	3.72519		17.517	4.72264	25.691	5.71934	10.51	3.65811	6.228	2.81598		14.403	4.28234	56.832	8.50651	11.289
11.678	3.85602	26.859	5.8479	40.094	7.14488	5.839	2.72662		141.691	13.4316	10.51	3.65811	19.463	4.97806	4.671	2.43871		11.678	3.85602	7.007	2.9869	21.799	5.26834	35.812	6.75257		51.772	8.119	82.134	10.2263	83.691	10.3227	4.671	2.43871		5.839	2.72662	4.671	2.43871	16.738	4.61644	8.953	3.37629		3.503	2.11191	31.919	6.37499	21.409
4.671	2.43871	54.497	8.32993	24.523	5.58781	51.383	8.08844		48.268	7.83943	14.792	4.33979	54.886	8.35961	55.275	8.38918		3.503	2.11191	4.671	2.43871	6.228	2.81598	101.208	11.3517		55.664	8.41865	72.403	9.60137	35.423	6.7158	13.624	4.16493		17.906	4.77479	40.483	7.17945	16.738	4.61644	10.899	3.72519		13.235	4.10504	31.141	6.29682	3.503
7.396	3.06869	4.671	2.43871	81.745	10.202	3.503	2.11191		43.987	7.48372	25.302	5.67587	15.96	4.50787	42.819	7.38369		22.966	5.40752	8.174	3.22606	48.658	7.87104	8.564	3.30212		4.671	2.43871	17.517	4.72264	16.738	4.61644	24.913	5.63207		3.503	2.11191	11.678	3.85602	36.201	6.78915	10.121	3.58977		10.51	3.65811	32.309	6.41382	10.51
5.839	2.72662	40.872	7.21387	37.369	6.8978	13.624	4.16493		48.658	7.87104	5.839	2.72662	22.188	5.31513	29.973	6.17761		7.007	2.9869	15.57	4.45245	15.181	4.39648	3.503	2.11191		33.087	6.49058	31.53	6.33603	26.081	5.76258	3.503	2.11191		8.564	3.30212	3.503	2.11191	13.235	4.10504	19.463	4.97806		3.503	2.11191	37.758	6.93361	12.456
13.624	4.16493	72.403	9.60137	204.751	16.1461	33.476	6.52863		27.248	5.8901	34.255	6.60415	16.349	4.56248	29.195	6.0969		23.356	5.45324	7.396	3.06869	15.181	4.39648	26.859	5.8479		5.839	2.72662	5.839	2.72662	4.671	2.43871	4.671	2.43871		3.503	2.11191	4.671	2.43871	70.456	9.4714	21.409	5.221		17.128	4.66991	4.671	2.43871	52.94
103.154	11.4604	18.685	4.87755	7.007	2.9869	31.141	6.29682		114.054	12.0506	46.322	7.67978	48.658	7.87104	37.369	6.8978		24.913	5.63207	31.141	6.29682	10.51	3.65811	37.758	6.93361		49.047	7.90244	31.141	6.29682	15.57	4.45245	12.067	3.91972		14.403	4.28234	5.839	2.72662	3.503	2.11191	12.067	3.91972		29.195	6.0969	21.409	5.221	10.899
5.839	2.72662	10.51	3.65811	49.825	7.96487	21.799	5.26834		47.101	7.74409	10.51	3.65811	23.356	5.45324	3.503	2.11191		10.121	3.58977	35.812	6.75257	14.403	4.28234	34.644	6.64154		6.228	2.81598	5.45	2.63423	33.476	6.52863	12.067	3.91972		41.651	7.28229	4.671	2.43871	36.591	6.82562	3.503	2.11191		28.805	6.05604	8.953	3.37629	9.732
8.564	3.30212	26.47	5.8054	7.007	2.9869	8.174	3.22606		94.98	10.9969	62.671	8.93282	31.919	6.37499	8.953	3.37629		4.671	2.43871	41.262	7.2482	22.966	5.40752	65.007	9.09777		22.966	5.40752	47.879	7.80778	12.067	3.91972	4.671	2.43871		16.738	4.61644	37.369	6.8978	16.738	4.61644	17.906	4.77479		24.523	5.58781	6.228	2.81598	10.899
12.846	4.04426	3.503	2.11191	60.336	8.76483	23.356	5.45324		169.329	14.6832	153.369	13.9741	22.577	5.36152	31.141	6.29682		3.503	2.11191	53.718	8.27018	3.503	2.11191	9.732	3.52011		51.772	8.119	15.181	4.39648	12.846	4.04426	15.57	4.45245		28.416	6.01501	15.181	4.39648	26.47	5.8054	8.564	3.30212		10.121	3.58977	9.732	3.52011	42.04
29.584	6.13739	7.396	3.06869	5.839	2.72662	14.013	4.22397		48.268	7.83943	104.322	11.5251	182.953	15.2625	16.349	4.56248		70.846	9.49758	7.396	3.06869	13.624	4.16493	27.248	5.8901		17.906	4.77479	20.631	5.12525	11.678	3.85602	5.839	2.72662		5.839	2.72662	10.51	3.65811	4.671	2.43871	9.342	3.44886		27.638	5.9321	10.899	3.72519	36.201
22.966	5.40752	27.248	5.8901	12.456	3.9824	11.678	3.85602		61.893	8.8772	29.973	6.17761	3.503	2.11191	18.685	4.87755		35.423	6.7158	4.671	2.43871	27.248	5.8901	5.839	2.72662		35.423	6.7158	31.919	6.37499	20.631	5.12525	5.839	2.72662		5.839	2.72662	17.128	4.66991	7.007	2.9869	56.443	8.47735		10.121	3.58977	17.517	4.72264	13.624
9.342	3.44886	21.799	5.26834	8.174	3.22606	42.819	7.38369		75.127	9.78032	16.738	4.61644	51.383	8.08844	28.805	6.05604		36.591	6.82562	4.671	2.43871	19.852	5.02756	10.51	3.65811		30.362	6.21756	18.295	4.82638	3.503	2.11191	10.51	3.65811		25.302	5.67587	17.517	4.72264	4.671	2.43871	4.671	2.43871		33.476	6.52863	21.02	5.17335	7.007
20.631	5.12525	55.275	8.38918	89.141	10.6535	27.248	5.8901		4.671	2.43871	68.51	9.33968	43.208	7.41715	52.94	8.21007		10.51	3.65811	12.456	3.9824	56.832	8.50651	3.503	2.11191		13.235	4.10504	96.148	11.0643	15.96	4.50787	6.228	2.81598		4.671	2.43871	3.503	2.11191	8.564	3.30212	10.51	3.65811		7.007	2.9869	43.597	7.45047	24.913
25.302	5.67587	48.658	7.87104	13.235	4.10504	11.678	3.85602		61.893	8.8772	83.691	10.3227	50.993	8.05769	12.067	3.91972		4.671	2.43871	3.503	2.11191	16.738	4.61644	90.309	10.7231		11.289	3.79125	32.698	6.45232	27.638	5.9321	4.671	2.43871		8.564	3.30212	27.248	5.8901	24.913	5.63207	3.503	2.11191		10.121	3.58977	3.503	2.11191	22.966
21.409	5.221	78.242	9.98102	6.228	2.81598	59.946	8.73645		3.503	2.11191	16.349	4.56248	4.671	2.43871	20.631	5.12525		42.04	7.31621	77.463	9.93121	27.248	5.8901	20.631	5.12525		5.839	2.72662	3.503	2.11191	20.631	5.12525	3.503	2.11191		15.57	4.45245	10.51	3.65811	79.02	10.0305	28.416	6.01501		10.51	3.65811	11.289	3.79125	22.577
20.631	5.12525	8.564	3.30212	6.228	2.81598	73.57	9.67844		35.034	6.67882	4.671	2.43871	26.47	5.8054	8.953	3.37629		5.839	2.72662	3.503	2.11191	3.503	2.11191	7.007	2.9869		7.396	3.06869	4.671	2.43871	7.007	2.9869	3.503	2.11191		12.067	3.91972	38.926	7.04004	7.007	2.9869	5.839	2.72662		14.792	4.33979	15.57	4.45245	19.463
15.96	4.50787	19.852	5.02756	34.644	6.64154	6.228	2.81598		8.564	3.30212	62.282	8.90505	114.832	12.0917	38.926	7.04004		7.007	2.9869	3.503	2.11191	7.396	3.06869	8.174	3.22606		43.208	7.41715	8.564	3.30212	61.503	8.84918	50.993	8.05769		6.617	2.90259	4.671	2.43871	7.007	2.9869	36.201	6.78915		22.188	5.31513	10.899	3.72519	17.906
90.698	10.7462	12.846	4.04426	50.215	7.99598	15.181	4.39648		4.671	2.43871	22.966	5.40752	107.825	11.717	13.235	4.10504		7.396	3.06869	8.953	3.37629	3.503	2.11191	8.564	3.30212		7.396	3.06869	6.228	2.81598	5.45	2.63423	39.705	7.11013		28.805	6.05604	4.671	2.43871	37.758	6.93361	12.846	4.04426		3.503	2.11191	31.919	6.37499	10.121
7.007	2.9869	65.396	9.12495	8.174	3.22606	3.503	2.11191		91.866	10.8151	4.671	2.43871	111.329	11.9058	18.685	4.87755		6.228	2.81598	8.564	3.30212	7.007	2.9869	61.503	8.84918		23.745	5.49846	40.094	7.14488	4.671	2.43871	45.933	7.64747		12.067	3.91972	16.349	4.56248	33.866	6.56655	10.899	3.72519		19.852	5.02756	8.564	3.30212	17.906
46.322	7.67978	19.074	4.92806	3.503	2.11191	12.456	3.9824		30.752	6.25737	19.852	5.02756	211.369	16.405	3.503	2.11191		7.785	3.14836	6.228	2.81598	52.94	8.21007	39.705	7.11013		41.262	7.2482	13.624	4.16493	57.221	8.53558	5.839	2.72662		20.242	5.0767	23.745	5.49846	3.503	2.11191	6.617	2.90259		15.96	4.50787	17.517	4.72264	14.013
66.953	9.23294	14.792	4.33979	3.503	2.11191	41.651	7.28229		49.047	7.90244	27.638	5.9321	41.651	7.28229	5.839	2.72662		45.544	7.61501	10.51	3.65811	40.094	7.14488	3.503	2.11191		8.953	3.37629	72.403	9.60137	85.248	10.4183	17.906	4.77479		3.503	2.11191	9.342	3.44886	4.671	2.43871	22.966	5.40752		6.228	2.81598	31.919	6.37499	3.503
9.732	3.52011	12.846	4.04426	45.933	7.64747	16.349	4.56248		141.302	13.4131	8.953	3.37629	11.289	3.79125	47.49	7.776		12.067	3.91972	23.356	5.45324	27.638	5.9321	3.503	2.11191		7.396	3.06869	14.792	4.33979	8.953	3.37629	59.946	8.73645		47.101	7.74409	23.356	5.45324	19.463	4.97806	12.456	3.9824		17.128	4.66991	29.195	6.0969	10.51
12.456	3.9824	49.436	7.93372	31.141	6.29682	7.396	3.06869		25.691	5.71934	51.383	8.08844	29.584	6.13739	30.752	6.25737		4.671	2.43871	20.242	5.0767	6.228	2.81598	61.503	8.84918		13.235	4.10504	43.987	7.48372	4.671	2.43871	24.913	5.63207		15.57	4.45245	3.503	2.11191	18.685	4.87755	3.503	2.11191		10.899	3.72519	11.678	3.85602	12.456
23.356	5.45324	14.403	4.28234	55.275	8.38918	4.671	2.43871		17.517	4.72264	26.47	5.8054	44.376	7.51673	33.087	6.49058		17.517	4.72264	28.027	5.9737	21.02	5.17335	3.503	2.11191		132.349	12.9812	24.134	5.54332	4.671	2.43871	11.678	3.85602		5.839	2.72662	57.221	8.53558	34.255	6.60415	29.973	6.17761		4.671	2.43871	3.503	2.11191	14.013
8.953	3.37629	21.02	5.17335	9.342	3.44886	43.597	7.45047		104.322	11.5251	21.02	5.17335	130.792	12.9046	22.966	5.40752		3.503	2.11191	49.825	7.96487	7.396	3.06869	17.128	4.66991		19.463	4.97806	40.483	7.17945	22.966	5.40752	28.416	6.01501		28.805	6.05604	6.228	2.81598	7.007	2.9869	9.342	3.44886		18.295	4.82638	6.228	2.81598	15.57
19.463	4.97806	39.315	7.07513	13.624	4.16493	56.443	8.47735		99.262	11.2421	35.423	6.7158	15.57	4.45245	16.349	4.56248		9.342	3.44886	13.624	4.16493	3.503	2.11191	28.027	5.9737		22.577	5.36152	9.342	3.44886	3.503	2.11191	28.805	6.05604		10.899	3.72519	11.678	3.85602	23.356	5.45324	5.839	2.72662		11.678	3.85602	12.456	3.9824	8.174
63.06	8.9605	8.174	3.22606	33.087	6.49058	4.671	2.43871		42.04	7.31621	80.188	10.1044	63.45	8.98816	80.577	10.1289		17.128	4.66991	3.503	2.11191	10.51	3.65811	4.671	2.43871		49.825	7.96487	5.839	2.72662	30.752	6.25737	3.503	2.11191		17.128	4.66991	10.121	3.58977	7.007	2.9869	4.671	2.43871		19.852	5.02756	14.792	4.33979	12.846
14.792	4.33979	32.698	6.45232	94.201	10.9517	27.248	5.8901		6.228	2.81598	49.436	7.93372	86.805	10.513	16.738	4.61644		3.503	2.11191	38.148	6.96933	16.349	4.56248	8.564	3.30212		8.953	3.37629	17.128	4.66991	9.342	3.44886	19.463	4.97806		6.228	2.81598	49.047	7.90244	15.96	4.50787	42.04	7.31621		13.235	4.10504	34.644	6.64154	36.201
9.732	3.52011	15.96	4.50787	20.631	5.12525	40.094	7.14488		32.698	6.45232	82.523	10.2504	33.087	6.49058	33.866	6.56655		14.792	4.33979	3.503	2.11191	38.926	7.04004	61.114	8.82116		38.148	6.96933	4.671	2.43871	14.792	4.33979	21.02	5.17335		22.966	5.40752	3.503	2.11191	7.396	3.06869	21.02	5.17335		8.174	3.22606	7.396	3.06869	21.409
11.289	3.79125	5.839	2.72662	5.839	2.72662	8.953	3.37629		5.45	2.63423	15.57	4.45245	33.866	6.56655	6.228	2.81598		39.315	7.07513	24.913	5.63207	15.96	4.50787	7.007	2.9869		54.107	8.30007	3.503	2.11191	5.839	2.72662	10.899	3.72519		10.899	3.72519	12.456	3.9824	10.121	3.58977	14.013	4.22397		5.839	2.72662	5.839	2.72662	15.181
29.195	6.0969	48.268	7.83943	12.456	3.9824	7.396	3.06869		21.409	5.221	28.805	6.05604	58	8.59348	10.899	3.72519		14.792	4.33979	35.423	6.7158	4.671	2.43871	42.819	7.38369		8.953	3.37629	108.993	11.7802	70.067	9.44522	4.671	2.43871		10.51	3.65811	14.403	4.28234	17.128	4.66991	50.215	7.99598		10.121	3.58977	27.638	5.9321	15.181
70.067	9.44522	120.671	12.3953	53.329	8.24018	27.248	5.8901		51.772	8.119	21.02	5.17335	23.356	5.45324	16.349	4.56248		7.785	3.14836	29.584	6.13739	29.584	6.13739	18.295	4.82638		86.416	10.4894	81.745	10.202	69.289	9.39263	25.691	5.71934		3.503	2.11191	18.295	4.82638	3.503	2.11191	12.067	3.91972		10.899	3.72519	17.517	4.72264	14.792
5.839	2.72662	7.007	2.9869	12.456	3.9824	8.953	3.37629		38.537	7.00477	20.242	5.0767	76.684	9.88115	15.57	4.45245		6.228	2.81598	31.919	6.37499	20.242	5.0767	96.926	11.109		7.007	2.9869	62.671	8.93282	3.503	2.11191	8.174	3.22606		3.503	2.11191	4.671	2.43871	10.121	3.58977	15.96	4.50787		10.121	3.58977	25.691	5.71934	15.96
4.671	2.43871	31.53	6.33603	33.087	6.49058	12.456	3.9824		12.456	3.9824	44.376	7.51673	56.054	8.44809	3.503	2.11191		9.342	3.44886	31.53	6.33603	14.792	4.33979	32.309	6.41382		36.591	6.82562	5.839	2.72662	12.456	3.9824	4.671	2.43871		4.671	2.43871	3.503	2.11191	4.671	2.43871	12.846	4.04426		8.564	3.30212	21.02	5.17335	14.792
4.671	2.43871	6.228	2.81598	12.846	4.04426	8.953	3.37629		8.564	3.30212	65.785	9.15205	64.228	9.0431	8.174	3.22606		3.503	2.11191	5.839	2.72662	8.564	3.30212	94.98	10.9969		25.691	5.71934	41.262	7.2482	13.235	4.10504	5.839	2.72662		30.752	6.25737	38.537	7.00477	6.228	2.81598	59.946	8.73645		5.839	2.72662	16.738	4.61644	4.671
15.96	4.50787	7.007	2.9869	3.503	2.11191	11.678	3.85602		39.315	7.07513	32.698	6.45232	69.289	9.39263	8.174	3.22606		13.235	4.10504	21.409	5.221	6.228	2.81598	50.604	8.02689		43.987	7.48372	42.429	7.34999	31.919	6.37499	40.872	7.21387		34.644	6.64154	37.758	6.93361	4.671	2.43871	10.51	3.65811		37.369	6.8978	14.403	4.28234	19.074
7.396	3.06869	8.564	3.30212	31.141	6.29682	62.282	8.90505		24.913	5.63207	38.148	6.96933	81.745	10.202	9.342	3.44886		4.671	2.43871	5.839	2.72662	48.268	7.83943	14.403	4.28234		78.242	9.98102	42.429	7.34999	12.846	4.04426	15.57	4.45245		19.463	4.97806	4.671	2.43871	3.503	2.11191	41.262	7.2482		18.685	4.87755	7.007	2.9869	29.584
20.242	5.0767	4.671	2.43871	52.161	8.14945	52.94	8.21007		118.725	12.2949	35.034	6.67882	3.503	2.11191	52.55	8.17978		20.631	5.12525	29.584	6.13739	5.45	2.63423	37.758	6.93361		56.443	8.47735	45.544	7.61501	14.792	4.33979	12.067	3.91972		33.087	6.49058	11.289	3.79125	3.503	2.11191	15.96	4.50787		17.906	4.77479	6.228	2.81598	20.242
6.228	2.81598	10.121	3.58977	19.074	4.92806	10.51	3.65811		13.624	4.16493	29.973	6.17761	82.913	10.2746	3.503	2.11191		3.503	2.11191	16.349	4.56248	5.839	2.72662	7.007	2.9869		7.396	3.06869	70.067	9.44522	33.476	6.52863	3.503	2.11191		19.463	4.97806	8.953	3.37629	7.396	3.06869	8.953	3.37629		8.953	3.37629	24.913	5.63207	4.671
15.96	4.50787	134.684	13.0952	63.839	9.01567	3.503	2.11191		101.986	11.3953	30.752	6.25737	70.456	9.4714	4.671	2.43871		25.302	5.67587	4.671	2.43871	36.98	6.86181	28.805	6.05604		16.349	4.56248	105.101	11.568	46.322	7.67978	8.174	3.22606		4.671	2.43871	15.57	4.45245	38.926	7.04004	11.678	3.85602		22.966	5.40752	52.94	8.21007	23.745
6.228	2.81598	5.839	2.72662	87.973	10.5835	26.081	5.76258		41.262	7.2482	97.315	11.1313	126.51	12.6916	21.02	5.17335		4.671	2.43871	15.57	4.45245	3.503	2.11191	74.738	9.75497		66.953	9.23294	136.631	13.1895	40.483	7.17945	20.242	5.0767		15.57	4.45245	10.899	3.72519	20.631	5.12525	12.456	3.9824		22.188	5.31513	18.295	4.82638	30.362
6.228	2.81598	12.456	3.9824	7.785	3.14836	8.953	3.37629		142.47	13.4684	62.671	8.93282	45.544	7.61501	28.027	5.9737		3.503	2.11191	15.181	4.39648	6.228	2.81598	67.342	9.25973		6.228	2.81598	71.624	9.54958	15.96	4.50787	24.913	5.63207		17.128	4.66991	9.342	3.44886	8.564	3.30212	10.899	3.72519		19.074	4.92806	3.503	2.11191	21.02
5.839	2.72662	21.409	5.221	15.181	4.39648	45.544	7.61501		66.564	9.20608	15.57	4.45245	15.57	4.45245	6.617	2.90259		14.013	4.22397	8.564	3.30212	10.51	3.65811	4.671	2.43871		31.919	6.37499	47.879	7.80778	9.732	3.52011	5.839	2.72662		12.846	4.04426	8.174	3.22606	26.47	5.8054	23.745	5.49846		35.812	6.75257	21.02	5.17335	5.45
41.262	7.2482	75.127	9.78032	90.309	10.7231	10.51	3.65811		83.302	10.2987	36.591	6.82562	68.121	9.31313	39.705	7.11013		11.678	3.85602	7.007	2.9869	16.349	4.56248	33.866	6.56655		14.013	4.22397	63.06	8.9605	13.235	4.10504	25.691	5.71934		8.564	3.30212	9.732	3.52011	8.953	3.37629	11.678	3.85602		16.738	4.61644	3.503	2.11191	32.309
14.792	4.33979	14.792	4.33979	21.799	5.26834	26.081	5.76258		77.852	9.95612	34.255	6.60415	13.624	4.16493	71.624	9.54958		8.174	3.22606	4.671	2.43871	55.664	8.41865	39.315	7.07513		44.765	7.54961	103.933	11.5035	18.295	4.82638	12.456	3.9824		8.564	3.30212	3.503	2.11191	10.51	3.65811	12.067	3.91972		12.456	3.9824	37.369	6.8978	45.544
20.631	5.12525	33.476	6.52863	26.081	5.76258	11.289	3.79125		12.456	3.9824	61.114	8.82116	179.45	15.1157	7.396	3.06869		7.396	3.06869	3.503	2.11191	70.067	9.44522	28.416	6.01501		4.671	2.43871	56.054	8.44809	69.678	9.41896	61.893	8.8772		3.503	2.11191	3.503	2.11191	3.503	2.11191	17.906	4.77479		28.805	6.05604	17.517	4.72264	43.208
4.671	2.43871	3.503	2.11191	60.336	8.76483	52.161	8.14945		7.007	2.9869	33.476	6.52863	49.047	7.90244	64.228	9.0431		8.174	3.22606	8.953	3.37629	55.664	8.41865	48.268	7.83943		94.98	10.9969	60.725	8.79304	8.564	3.30212	4.671	2.43871		4.671	2.43871	50.215	7.99598	12.456	3.9824	11.678	3.85602		17.128	4.66991	20.242	5.0767	19.074
14.403	4.28234	10.51	3.65811	80.966	10.1533	29.584	6.13739		201.248	16.0074	32.698	6.45232	5.839	2.72662	9.342	3.44886		4.671	2.43871	10.121	3.58977	8.174	3.22606	24.913	5.63207		3.503	2.11191	58	8.59348	24.523	5.58781	25.691	5.71934		3.503	2.11191	5.839	2.72662	82.523	10.2504	10.121	3.58977		12.456	3.9824	4.671	2.43871	35.034
14.792	4.33979	115.611	12.1326	37.758	6.93361	8.953	3.37629		91.476	10.7922	7.396	3.06869	21.799	5.26834	3.503	2.11191		4.671	2.43871	19.852	5.02756	30.362	6.21756	32.698	6.45232		71.235	9.52361	28.805	6.05604	24.523	5.58781	4.671	2.43871		17.906	4.77479	7.007	2.9869	7.785	3.14836	12.067	3.91972		3.503	2.11191	22.966	5.40752	3.503
7.007	2.9869	12.846	4.04426	43.208	7.41715	44.765	7.54961		97.315	11.1313	62.671	8.93282	11.289	3.79125	40.872	7.21387		6.228	2.81598	3.503	2.11191	3.503	2.11191	15.181	4.39648		131.181	12.9238	5.45	2.63423	48.658	7.87104	3.503	2.11191		3.503	2.11191	5.839	2.72662	3.503	2.11191	8.564	3.30212		28.416	6.01501	15.57	4.45245	32.309
4.671	2.43871	4.671	2.43871	21.409	5.221	41.651	7.28229		47.49	7.776	49.047	7.90244	73.181	9.65282	43.597	7.45047		3.503	2.11191	22.966	5.40752	134.684	13.0952	5.839	2.72662		6.228	2.81598	50.215	7.99598	10.121	3.58977	29.195	6.0969		14.013	4.22397	3.503	2.11191	4.671	2.43871	40.483	7.17945		26.859	5.8479	10.51	3.65811	7.396
64.228	9.0431	7.396	3.06869	100.429	11.308	21.02	5.17335		38.148	6.96933	21.02	5.17335	94.591	10.9744	8.564	3.30212		8.564	3.30212	4.671	2.43871	40.483	7.17945	14.792	4.33979		4.671	2.43871	5.839	2.72662	7.007	2.9869	9.342	3.44886		30.362	6.21756	18.685	4.87755	21.409	5.221	16.738	4.61644		9.342	3.44886	20.631	5.12525	21.02
6.228	2.81598	4.671	2.43871	21.799	5.26834	24.134	5.54332		45.544	7.61501	24.134	5.54332	106.658	11.6534	42.819	7.38369		8.564	3.30212	41.262	7.2482	13.624	4.16493	5.839	2.72662		22.577	5.36152	8.953	3.37629	3.503	2.11191	10.899	3.72519		3.503	2.11191	18.295	4.82638	10.899	3.72519	5.45	2.63423		9.342	3.44886	24.523	5.58781	17.906
7.396	3.06869	28.027	5.9737	18.685	4.87755	52.94	8.21007		72.403	9.60137	28.416	6.01501	91.476	10.7922	57.221	8.53558		8.564	3.30212	37.758	6.93361	20.631	5.12525	5.839	2.72662		35.034	6.67882	101.986	11.3953	22.188	5.31513	61.893	8.8772		17.517	4.72264	12.456	3.9824	7.396	3.06869	4.671	2.43871		10.121	3.58977	19.463	4.97806	10.51
15.181	4.39648	4.671	2.43871	32.309	6.41382	4.671	2.43871		3.503	2.11191	62.671	8.93282	210.59	16.3747	7.007	2.9869		22.577	5.36152	24.523	5.58781	4.671	2.43871	10.51	3.65811		121.839	12.4551	4.671	2.43871	7.007	2.9869	21.799	5.26834		16.738	4.61644	31.53	6.33603	13.624	4.16493	11.289	3.79125		14.403	4.28234	58.778	8.65092	27.638
38.148	6.96933	3.503	2.11191	45.544	7.61501	27.248	5.8901		29.195	6.0969	10.121	3.58977	132.349	12.9812	25.302	5.67587		22.577	5.36152	32.309	6.41382	8.564	3.30212	34.255	6.60415		28.027	5.9737	4.671	2.43871	55.664	8.41865	22.966	5.40752		42.819	7.38369	12.456	3.9824	8.564	3.30212	4.671	2.43871		16.349	4.56248	20.242	5.0767	15.96
4.671	2.43871	13.235	4.10504	29.973	6.17761	28.805	6.05604		88.752	10.6303	26.859	5.8479	53.718	8.27018	29.195	6.0969		8.564	3.30212	10.121	3.58977	28.027	5.9737	7.396	3.06869		7.396	3.06869	73.57	9.67844	15.57	4.45245	26.47	5.8054		8.564	3.30212	28.805	6.05604	30.752	6.25737	16.738	4.61644		10.51	3.65811	10.121	3.58977	18.295
4.671	2.43871	5.839	2.72662	12.456	3.9824	38.148	6.96933		43.597	7.45047	51.772	8.119	22.188	5.31513	34.644	6.64154		18.295	4.82638	9.342	3.44886	8.953	3.37629	21.409	5.221		54.107	8.30007	12.846	4.04426	8.564	3.30212	18.295	4.82638		10.51	3.65811	26.859	5.8479	7.396	3.06869	13.624	4.16493		26.859	5.8479	8.953	3.37629	23.745
15.96	4.50787	61.503	8.84918	79.02	10.0305	43.208	7.41715		8.174	3.22606	50.215	7.99598	27.638	5.9321	44.376	7.51673		3.503	2.11191	4.671	2.43871	111.329	11.9058	4.671	2.43871		86.416	10.4894	3.503	2.11191	10.51	3.65811	25.302	5.67587		50.993	8.05769	11.289	3.79125	19.852	5.02756	14.403	4.28234		3.503	2.11191	4.671	2.43871	40.483
35.812	6.75257	16.349	4.56248	8.953	3.37629	5.839	2.72662		23.745	5.49846	112.107	11.9473	11.678	3.85602	12.456	3.9824		19.852	5.02756	79.799	10.0798	6.228	2.81598	10.899	3.72519		17.517	4.72264	42.04	7.31621	8.564	3.30212	12.846	4.04426		64.228	9.0431	4.671	2.43871	8.953	3.37629	54.107	8.30007		4.671	2.43871	37.369	6.8978	19.852
36.591	6.82562	9.342	3.44886	11.678	3.85602	3.503	2.11191		29.584	6.13739	4.671	2.43871	36.98	6.86181	24.913	5.63207		37.369	6.8978	10.51	3.65811	39.705	7.11013	7.396	3.06869		40.094	7.14488	42.429	7.34999	14.792	4.33979	7.396	3.06869		3.503	2.11191	25.302	5.67587	5.45	2.63423	22.577	5.36152		4.671	2.43871	5.839	2.72662	8.953
42.04	7.31621	64.617	9.07044	11.289	3.79125	30.362	6.21756		33.866	6.56655	12.067	3.91972	117.946	12.2545	8.564	3.30212		8.174	3.22606	18.295	4.82638	3.503	2.11191	48.268	7.83943		3.503	2.11191	79.799	10.0798	13.624	4.16493	5.839	2.72662		12.067	3.91972	8.953	3.37629	13.235	4.10504	3.503	2.11191		19.463	4.97806	3.503	2.11191	10.899
29.973	6.17761	4.671	2.43871	8.953	3.37629	10.121	3.58977		150.644	13.8494	46.322	7.67978	3.503	2.11191	52.161	8.14945		14.792	4.33979	46.711	7.71196	29.584	6.13739	10.121	3.58977		8.564	3.30212	3.503	2.11191	7.396	3.06869	6.617	2.90259		29.973	6.17761	65.396	9.12495	12.846	4.04426	6.228	2.81598		74.738	9.75497	14.013	4.22397	3.503
19.852	5.02756	24.134	5.54332	28.027	5.9737	56.054	8.44809		52.55	8.17978	36.98	6.86181	21.02	5.17335	20.242	5.0767		40.094	7.14488	15.181	4.39648	21.799	5.26834	26.081	5.76258		97.315	11.1313	7.007	2.9869	3.503	2.11191	5.839	2.72662		8.564	3.30212	8.953	3.37629	18.685	4.87755	34.255	6.60415		10.121	3.58977	6.228	2.81598	16.349
12.456	3.9824	4.671	2.43871	43.597	7.45047	45.544	7.61501		101.986	11.3953	11.678	3.85602	25.691	5.71934	7.396	3.06869		3.503	2.11191	27.638	5.9321	25.691	5.71934	5.45	2.63423		4.671	2.43871	31.141	6.29682	7.007	2.9869	45.154	7.58234		34.644	6.64154	17.517	4.72264	4.671	2.43871	12.067	3.91972		31.141	6.29682	24.134	5.54332	15.57
24.134	5.54332	9.342	3.44886	39.705	7.11013	30.362	6.21756		21.02	5.17335	3.503	2.11191	3.503	2.11191	31.141	6.29682		7.396	3.06869	68.899	9.36616	13.235	4.10504	3.503	2.11191		7.396	3.06869	3.503	2.11191	14.013	4.22397	6.617	2.90259		4.671	2.43871	3.503	2.11191	9.732	3.52011	3.503	2.11191		39.315	7.07513	12.456	3.9824	22.577
24.913	5.63207	9.732	3.52011	25.302	5.67587	29.195	6.0969		12.067	3.91972	10.51	3.65811	38.537	7.00477	15.57	4.45245		24.134	5.54332	43.208	7.41715	8.564	3.30212	15.57	4.45245		20.631	5.12525	4.671	2.43871	18.295	4.82638	33.087	6.49058		7.007	2.9869	4.671	2.43871	12.456	3.9824	18.685	4.87755		22.188	5.31513	12.067	3.91972	20.631
34.644	6.64154	13.235	4.10504	48.658	7.87104	19.074	4.92806		9.342	3.44886	42.819	7.38369	3.503	2.11191	43.597	7.45047		6.228	2.81598	15.96	4.50787	20.242	5.0767	3.503	2.11191		4.671	2.43871	15.57	4.45245	60.336	8.76483	7.007	2.9869		16.349	4.56248	6.617	2.90259	9.732	3.52011	4.671	2.43871		29.584	6.13739	18.685	4.87755	12.067
61.503	8.84918	43.208	7.41715	55.275	8.38918	10.121	3.58977		10.899	3.72519	23.745	5.49846	27.248	5.8901	3.503	2.11191		3.503	2.11191	43.987	7.48372	18.685	4.87755	19.463	4.97806		8.174	3.22606	22.577	5.36152	5.839	2.72662	17.128	4.66991		15.57	4.45245	4.671	2.43871	40.483	7.17945	14.792	4.33979		32.309	6.41382	14.792	4.33979	49.825
26.47	5.8054	12.846	4.04426	35.812	6.75257	45.544	7.61501		30.752	6.25737	32.309	6.41382	34.644	6.64154	11.678	3.85602		5.839	2.72662	7.785	3.14836	3.503	2.11191	3.503	2.11191		98.094	11.1757	20.631	5.12525	27.248	5.8901	25.302	5.67587		7.007	2.9869	4.671	2.43871	17.906	4.77479	8.953	3.37629		14.792	4.33979	10.51	3.65811	7.785
29.195	6.0969	4.671	2.43871	26.081	5.76258	5.839	2.72662		82.134	10.2263	28.027	5.9737	22.966	5.40752	5.839	2.72662		3.503	2.11191	5.839	2.72662	41.651	7.28229	10.899	3.72519		17.906	4.77479	5.839	2.72662	10.899	3.72519	3.503	2.11191		8.174	3.22606	42.429	7.34999	3.503	2.11191	12.456	3.9824		5.839	2.72662	16.349	4.56248	8.564
34.255	6.60415	15.181	4.39648	35.423	6.7158	22.577	5.36152		112.886	11.9888	56.054	8.44809	111.718	11.9266	8.174	3.22606		14.013	4.22397	10.51	3.65811	22.188	5.31513	21.02	5.17335		29.195	6.0969	82.913	10.2746	22.966	5.40752	17.517	4.72264		33.087	6.49058	34.255	6.60415	28.027	5.9737	22.966	5.40752		25.691	5.71934	3.503	2.11191	10.51
3.503	2.11191	3.503	2.11191	5.839	2.72662	3.503	2.11191		4.671	2.43871	59.557	8.70806	87.195	10.5366	63.45	8.98816		41.262	7.2482	29.195	6.0969	33.476	6.52863	20.242	5.0767		58.778	8.65092	4.671	2.43871	28.416	6.01501	21.799	5.26834		30.752	6.25737	74.349	9.72955	3.503	2.11191	12.067	3.91972		21.02	5.17335	7.007	2.9869	3.503
6.228	2.81598	79.799	10.0798	26.859	5.8479	31.141	6.29682		5.839	2.72662	45.933	7.64747	20.242	5.0767	6.228	2.81598		4.671	2.43871	4.671	2.43871	15.96	4.50787	19.463	4.97806		36.98	6.86181	46.322	7.67978	44.376	7.51673	4.671	2.43871		13.624	4.16493	10.899	3.72519	7.396	3.06869	10.899	3.72519		20.631	5.12525	15.96	4.50787	21.02
8.564	3.30212	4.671	2.43871	52.55	8.17978	3.503	2.11191		3.503	2.11191	4.671	2.43871	8.174	3.22606	8.564	3.30212		4.671	2.43871	20.631	5.12525	3.503	2.11191	18.295	4.82638		14.792	4.33979	4.671	2.43871	36.201	6.78915	8.564	3.30212		15.57	4.45245	38.926	7.04004	20.242	5.0767	14.013	4.22397		13.235	4.10504	7.007	2.9869	20.631
25.302	5.67587	15.181	4.39648	14.403	4.28234	26.47	5.8054		8.953	3.37629	33.476	6.52863	36.591	6.82562	10.121	3.58977		5.839	2.72662	33.476	6.52863	44.376	7.51673	18.295	4.82638		76.295	9.85606	90.309	10.7231	3.503	2.11191	14.792	4.33979		12.067	3.91972	6.228	2.81598	41.651	7.28229	7.396	3.06869		35.034	6.67882	10.121	3.58977	7.785
3.503	2.11191	6.228	2.81598	8.564	3.30212	16.738	4.61644		12.067	3.91972	20.631	5.12525	33.087	6.49058	7.785	3.14836		13.624	4.16493	19.852	5.02756	15.57	4.45245	8.953	3.37629		5.839	2.72662	32.698	6.45232	5.839	2.72662	8.953	3.37629		10.121	3.58977	6.228	2.81598	15.57	4.45245	20.242	5.0767		17.906	4.77479	35.423	6.7158	18.685
8.564	3.30212	3.503	2.11191	8.953	3.37629	31.919	6.37499		80.966	10.1533	33.866	6.56655	6.228	2.81598	78.631	10.0058		5.839	2.72662	7.007	2.9869	36.591	6.82562	93.423	10.9064		152.201	13.9208	72.403	9.60137	19.852	5.02756	29.195	6.0969		5.839	2.72662	26.47	5.8054	31.919	6.37499	15.96	4.50787		16.738	4.61644	27.248	5.8901	14.792
3.503	2.11191	35.034	6.67882	54.497	8.32993	26.081	5.76258		61.503	8.84918	33.866	6.56655	18.295	4.82638	75.517	9.80567		20.242	5.0767	6.228	2.81598	17.517	4.72264	104.711	11.5465		58.778	8.65092	70.456	9.4714	12.456	3.9824	52.94	8.21007		8.174	3.22606	3.503	2.11191	21.02	5.17335	7.396	3.06869		3.503	2.11191	15.181	4.39648	10.121
20.631	5.12525	50.604	8.02689	12.067	3.91972	7.007	2.9869		8.564	3.30212	7.396	3.06869	39.705	7.11013	10.51	3.65811		8.564	3.30212	5.839	2.72662	40.872	7.21387	3.503	2.11191		52.161	8.14945	18.295	4.82638	8.564	3.30212	3.503	2.11191		63.45	8.98816	10.121	3.58977	30.752	6.25737	3.503	2.11191		4.671	2.43871	11.678	3.85602	14.403
22.966	5.40752	19.852	5.02756	47.101	7.74409	11.678	3.85602		36.591	6.82562	32.309	6.41382	16.349	4.56248	38.926	7.04004		17.906	4.77479	21.02	5.17335	20.631	5.12525	4.671	2.43871		23.745	5.49846	14.403	4.28234	19.074	4.92806	19.463	4.97806		5.839	2.72662	61.503	8.84918	49.825	7.96487	10.51	3.65811		4.671	2.43871	15.96	4.50787	7.007
21.02	5.17335	4.671	2.43871	39.315	7.07513	5.839	2.72662		49.047	7.90244	16.738	4.61644	32.309	6.41382	89.919	10.6999		18.295	4.82638	7.007	2.9869	17.517	4.72264	13.624	4.16493		72.403	9.60137	88.752	10.6303	6.228	2.81598	9.342	3.44886		8.174	3.22606	10.51	3.65811	91.866	10.8151	13.624	4.16493		12.456	3.9824	8.953	3.37629	6.228
14.403	4.28234	45.154	7.58234	10.121	3.58977	44.376	7.51673		46.711	7.71196	30.362	6.21756	60.725	8.79304	6.228	2.81598		28.805	6.05604	23.356	5.45324	7.396	3.06869	116.778	12.1937		13.624	4.16493	10.51	3.65811	22.577	5.36152	16.738	4.61644		22.966	5.40752	31.141	6.29682	8.174	3.22606	4.671	2.43871		20.631	5.12525	16.349	4.56248	41.262
13.235	4.10504	14.792	4.33979	35.812	6.75257	5.839	2.72662		91.476	10.7922	108.215	11.7381	10.899	3.72519	27.638	5.9321		6.228	2.81598	7.785	3.14836	4.671	2.43871	3.503	2.11191		35.034	6.67882	125.342	12.6329	3.503	2.11191	3.503	2.11191		33.866	6.56655	8.953	3.37629	3.503	2.11191	8.953	3.37629		42.429	7.34999	5.45	2.63423	15.181
40.872	7.21387	16.349	4.56248	17.906	4.77479	17.906	4.77479		50.993	8.05769	26.081	5.76258	29.584	6.13739	17.517	4.72264		8.953	3.37629	12.456	3.9824	29.584	6.13739	26.859	5.8479		35.423	6.7158	44.376	7.51673	29.195	6.0969	23.356	5.45324		53.718	8.27018	4.671	2.43871	33.866	6.56655	3.503	2.11191		24.134	5.54332	28.805	6.05604	12.846
98.094	11.1757	20.631	5.12525	3.503	2.11191	35.812	6.75257		46.711	7.71196	3.503	2.11191	44.376	7.51673	3.503	2.11191		3.503	2.11191	43.987	7.48372	15.96	4.50787	54.107	8.30007		63.06	8.9605	7.785	3.14836	12.846	4.04426	8.564	3.30212		14.403	4.28234	3.503	2.11191	14.403	4.28234	21.409	5.221		11.678	3.85602	44.765	7.54961	12.456
19.463	4.97806	7.396	3.06869	17.128	4.66991	7.007	2.9869		10.51	3.65811	37.758	6.93361	33.866	6.56655	5.839	2.72662		4.671	2.43871	16.349	4.56248	12.067	3.91972	3.503	2.11191		5.839	2.72662	71.235	9.52361	3.503	2.11191	13.624	4.16493		10.51	3.65811	12.067	3.91972	15.181	4.39648	10.899	3.72519		14.013	4.22397	12.067	3.91972	10.121
103.933	11.5035	3.503	2.11191	49.436	7.93372	3.503	2.11191		41.651	7.28229	55.664	8.41865	267.812	18.4659	7.396	3.06869		11.678	3.85602	3.503	2.11191	26.859	5.8479	31.919	6.37499		26.47	5.8054	14.792	4.33979	3.503	2.11191	3.503	2.11191		5.45	2.63423	21.409	5.221	10.121	3.58977	11.289	3.79125		6.228	2.81598	10.121	3.58977	12.456
135.852	13.1519	26.47	5.8054	95.369	11.0194	3.503	2.11191		31.919	6.37499	43.597	7.45047	188.013	15.4721	14.013	4.22397		8.953	3.37629	46.711	7.71196	26.47	5.8054	3.503	2.11191		38.926	7.04004	49.436	7.93372	5.839	2.72662	10.121	3.58977		48.658	7.87104	12.456	3.9824	5.45	2.63423	28.416	6.01501		6.228	2.81598	13.235	4.10504	29.195
8.953	3.37629	10.51	3.65811	24.134	5.54332	20.631	5.12525		65.396	9.12495	3.503	2.11191	5.839	2.72662	13.624	4.16493		7.007	2.9869	5.839	2.72662	8.953	3.37629	58.778	8.65092		80.966	10.1533	44.376	7.51673	15.96	4.50787	6.617	2.90259		3.503	2.11191	41.262	7.2482	14.013	4.22397	5.45	2.63423		8.564	3.30212	8.564	3.30212	12.456
67.731	9.28643	42.819	7.38369	44.765	7.54961	3.503	2.11191		52.55	8.17978	30.752	6.25737	7.785	3.14836	6.228	2.81598		8.564	3.30212	23.745	5.49846	13.624	4.16493	5.839	2.72662		16.349	4.56248	8.564	3.30212	13.624	4.16493	15.57	4.45245		9.732	3.52011	7.785	3.14836	3.503	2.11191	10.121	3.58977		12.067	3.91972	14.013	4.22397	12.456
14.403	4.28234	24.134	5.54332	48.268	7.83943	7.396	3.06869		3.503	2.11191	5.839	2.72662	8.174	3.22606	21.02	5.17335		12.846	4.04426	140.523	13.3761	4.671	2.43871	6.617	2.90259		112.497	11.9681	8.174	3.22606	3.503	2.11191	6.228	2.81598		10.121	3.58977	48.658	7.87104	15.181	4.39648	54.886	8.35961		17.906	4.77479	4.671	2.43871	10.51
23.745	5.49846	68.899	9.36616	15.181	4.39648	41.651	7.28229		61.114	8.82116	92.255	10.838	22.577	5.36152	102.376	11.4171		4.671	2.43871	14.403	4.28234	29.584	6.13739	35.034	6.67882		3.503	2.11191	3.503	2.11191	12.067	3.91972	53.329	8.24018		7.007	2.9869	33.087	6.49058	3.503	2.11191	3.503	2.11191		39.705	7.11013	12.456	3.9824	3.503
12.846	4.04426	19.463	4.97806	65.785	9.15205	17.906	4.77479		32.698	6.45232	33.476	6.52863	75.127	9.78032	110.55	11.8641		4.671	2.43871	40.483	7.17945	35.423	6.7158	34.644	6.64154		47.101	7.74409	3.503	2.11191	7.007	2.9869	12.846	4.04426		4.671	2.43871	57.611	8.56461	12.067	3.91972	14.013	4.22397		15.96	4.50787	58.778	8.65092	11.289
16.349	4.56248	3.503	2.11191	8.953	3.37629	12.846	4.04426		156.094	14.0977	36.201	6.78915	23.745	5.49846	24.913	5.63207		3.503	2.11191	14.792	4.33979	29.584	6.13739	7.396	3.06869		17.128	4.66991	108.993	11.7802	44.765	7.54961	14.792	4.33979		7.785	3.14836	3.503	2.11191	3.503	2.11191	7.785	3.14836		31.141	6.29682	26.081	5.76258	8.953
33.087	6.49058	40.094	7.14488	29.195	6.0969	58.778	8.65092		19.852	5.02756	11.678	3.85602	50.604	8.02689	32.698	6.45232		3.503	2.11191	4.671	2.43871	3.503	2.11191	27.638	5.9321		138.577	13.2831	16.349	4.56248	20.242	5.0767	25.302	5.67587		4.671	2.43871	13.624	4.16493	23.745	5.49846	7.007	2.9869		11.289	3.79125	12.456	3.9824	4.671
6.228	2.81598	5.45	2.63423	17.128	4.66991	23.745	5.49846		4.671	2.43871	10.121	3.58977	12.067	3.91972	56.054	8.44809		4.671	2.43871	26.081	5.76258	17.906	4.77479	4.671	2.43871		97.315	11.1313	12.846	4.04426	17.906	4.77479	23.356	5.45324		3.503	2.11191	32.309	6.41382	16.349	4.56248	7.007	2.9869		20.631	5.12525	5.839	2.72662	20.631
39.315	7.07513	72.403	9.60137	54.107	8.30007	6.617	2.90259		43.208	7.41715	20.631	5.12525	121.45	12.4352	17.128	4.66991		47.101	7.74409	42.04	7.31621	39.315	7.07513	20.631	5.12525		19.074	4.92806	37.369	6.8978	35.034	6.67882	18.295	4.82638		9.342	3.44886	17.128	4.66991	7.396	3.06869	7.007	2.9869		10.899	3.72519	21.02	5.17335	14.792
62.671	8.93282	14.403	4.28234	5.839	2.72662	7.007	2.9869		8.174	3.22606	41.651	7.28229	58.389	8.62225	13.624	4.16493		7.007	2.9869	41.262	7.2482	38.537	7.00477	7.007	2.9869		191.127	15.5997	4.671	2.43871	3.503	2.11191	10.51	3.65811		8.953	3.37629	8.174	3.22606	3.503	2.11191	31.53	6.33603		8.953	3.37629	19.074	4.92806	6.228
10.121	3.58977	4.671	2.43871	8.564	3.30212	11.678	3.85602		14.013	4.22397	3.503	2.11191	200.859	15.9919	11.678	3.85602		5.839	2.72662	4.671	2.43871	45.933	7.64747	26.081	5.76258		8.174	3.22606	11.678	3.85602	5.839	2.72662	4.671	2.43871		5.839	2.72662	8.564	3.30212	17.906	4.77479	8.564	3.30212		8.953	3.37629	5.839	2.72662	13.624
3.503	2.11191	4.671	2.43871	23.745	5.49846	26.859	5.8479		21.799	5.26834	20.631	5.12525	6.228	2.81598	8.174	3.22606		14.403	4.28234	35.812	6.75257	17.517	4.72264	90.309	10.7231		17.517	4.72264	94.201	10.9517	6.228	2.81598	35.423	6.7158		23.356	5.45324	6.617	2.90259	3.503	2.11191	13.235	4.10504		18.685	4.87755	17.906	4.77479	8.174
49.436	7.93372	47.879	7.80778	13.235	4.10504	7.396	3.06869		80.188	10.1044	20.242	5.0767	98.094	11.1757	8.564	3.30212		22.577	5.36152	5.839	2.72662	27.638	5.9321	32.698	6.45232		33.476	6.52863	30.752	6.25737	10.121	3.58977	20.242	5.0767		4.671	2.43871	4.671	2.43871	48.658	7.87104	11.678	3.85602		14.403	4.28234	76.684	9.88115	12.456
22.577	5.36152	43.987	7.48372	13.624	4.16493	94.98	10.9969		4.671	2.43871	76.295	9.85606	28.416	6.01501	8.174	3.22606		8.953	3.37629	3.503	2.11191	20.242	5.0767	6.228	2.81598		47.879	7.80778	15.181	4.39648	64.228	9.0431	3.503	2.11191		8.953	3.37629	10.51	3.65811	5.839	2.72662	22.188	5.31513		16.738	4.61644	29.584	6.13739	12.067
3.503	2.11191	37.369	6.8978	8.174	3.22606	7.785	3.14836		55.664	8.41865	71.624	9.54958	32.309	6.41382	79.02	10.0305		28.416	6.01501	7.396	3.06869	16.738	4.61644	5.839	2.72662		30.362	6.21756	133.906	13.0574	10.51	3.65811	10.51	3.65811		29.584	6.13739	14.792	4.33979	13.624	4.16493	18.685	4.87755		36.201	6.78915	29.584	6.13739	33.866
7.007	2.9869	61.503	8.84918	35.423	6.7158	16.738	4.61644		18.685	4.87755	71.235	9.52361	111.718	11.9266	5.839	2.72662		3.503	2.11191	3.503	2.11191	7.396	3.06869	24.523	5.58781		65.785	9.15205	39.315	7.07513	35.034	6.67882	10.51	3.65811		16.738	4.61644	21.409	5.221	16.349	4.56248	27.638	5.9321		10.121	3.58977	6.617	2.90259	14.403
149.087	13.7776	13.624	4.16493	23.356	5.45324	3.503	2.11191		3.503	2.11191	3.503	2.11191	66.174	9.17907	69.678	9.41896		8.174	3.22606	21.409	5.221	16.349	4.56248	27.638	5.9321		84.08	10.3467	5.839	2.72662	10.899	3.72519	4.671	2.43871		7.007	2.9869	5.839	2.72662	7.007	2.9869	20.631	5.12525		11.678	3.85602	12.846	4.04426	23.745
34.255	6.60415	3.503	2.11191	19.463	4.97806	16.349	4.56248		3.503	2.11191	14.013	4.22397	8.564	3.30212	17.906	4.77479		14.403	4.28234	38.537	7.00477	22.577	5.36152	29.195	6.0969		70.846	9.49758	73.57	9.67844	7.396	3.06869	5.839	2.72662		3.503	2.11191	13.235	4.10504	8.174	3.22606	29.195	6.0969		13.235	4.10504	14.403	4.28234	3.503
44.376	7.51673	22.188	5.31513	4.671	2.43871	46.711	7.71196		52.161	8.14945	35.423	6.7158	100.819	11.3299	4.671	2.43871		31.919	6.37499	7.785	3.14836	61.893	8.8772	47.101	7.74409		5.839	2.72662	44.376	7.51673	8.953	3.37629	22.188	5.31513		19.074	4.92806	15.57	4.45245	19.463	4.97806	6.228	2.81598		20.242	5.0767	4.671	2.43871	3.503
21.799	5.26834	3.503	2.11191	3.503	2.11191	53.329	8.24018		38.926	7.04004	9.732	3.52011	3.503	2.11191	85.638	10.4421		4.671	2.43871	31.53	6.33603	6.228	2.81598	10.899	3.72519		69.289	9.39263	80.577	10.1289	48.268	7.83943	8.564	3.30212		4.671	2.43871	3.503	2.11191	39.705	7.11013	20.631	5.12525		20.242	5.0767	12.456	3.9824	17.128
4.671	2.43871	12.456	3.9824	78.242	9.98102	7.007	2.9869		4.671	2.43871	32.309	6.41382	8.174	3.22606	27.248	5.8901		20.242	5.0767	4.671	2.43871	12.456	3.9824	6.228	2.81598		4.671	2.43871	3.503	2.11191	24.523	5.58781	7.396	3.06869		8.564	3.30212	31.141	6.29682	8.564	3.30212	24.523	5.58781		30.752	6.25737	30.752	6.25737	47.101
63.839	9.01567	10.121	3.58977	73.57	9.67844	3.503	2.11191		8.564	3.30212	47.49	7.776	61.893	8.8772	5.839	2.72662		3.503	2.11191	8.174	3.22606	12.846	4.04426	62.671	8.93282		7.396	3.06869	10.51	3.65811	7.007	2.9869	3.503	2.11191		3.503	2.11191	3.503	2.11191	19.074	4.92806	15.57	4.45245		18.685	4.87755	19.852	5.02756	11.678
3.503	2.11191	13.624	4.16493	21.02	5.17335	7.396	3.06869		45.544	7.61501	4.671	2.43871	3.503	2.11191	16.738	4.61644		3.503	2.11191	21.799	5.26834	14.013	4.22397	74.738	9.75497		53.329	8.24018	35.034	6.67882	21.02	5.17335	9.342	3.44886		37.369	6.8978	14.403	4.28234	19.463	4.97806	6.617	2.90259		3.503	2.11191	11.678	3.85602	8.953
21.799	5.26834	36.98	6.86181	7.396	3.06869	60.336	8.76483		67.731	9.28643	22.577	5.36152	48.268	7.83943	63.839	9.01567		3.503	2.11191	52.94	8.21007	7.396	3.06869	12.456	3.9824		78.242	9.98102	69.289	9.39263	8.953	3.37629	27.638	5.9321		3.503	2.11191	25.691	5.71934	28.027	5.9737	21.02	5.17335		10.121	3.58977	44.765	7.54961	12.067
31.141	6.29682	5.839	2.72662	7.007	2.9869	3.503	2.11191		92.644	10.8608	83.302	10.2987	44.765	7.54961	9.342	3.44886		3.503	2.11191	24.134	5.54332	7.785	3.14836	3.503	2.11191		36.591	6.82562	5.839	2.72662	14.792	4.33979	3.503	2.11191		16.349	4.56248	15.181	4.39648	22.577	5.36152	11.678	3.85602		12.067	3.91972	18.685	4.87755	5.839
27.248	5.8901	12.846	4.04426	14.403	4.28234	37.369	6.8978		37.758	6.93361	37.758	6.93361	72.403	9.60137	13.235	4.10504		4.671	2.43871	14.403	4.28234	7.007	2.9869	55.275	8.38918		44.765	7.54961	62.671	8.93282	8.564	3.30212	24.134	5.54332		3.503	2.11191	30.752	6.25737	22.966	5.40752	17.906	4.77479		24.523	5.58781	17.517	4.72264	28.416
5.839	2.72662	34.644	6.64154	18.685	4.87755	37.758	6.93361		101.986	11.3953	51.383	8.08844	5.839	2.72662	32.309	6.41382		4.671	2.43871	17.128	4.66991	22.966	5.40752	10.121	3.58977		10.51	3.65811	4.671	2.43871	6.228	2.81598	21.02	5.17335		5.839	2.72662	3.503	2.11191	15.96	4.50787	20.631	5.12525		15.181	4.39648	7.785	3.14836	28.805
19.852	5.02756	8.564	3.30212	29.584	6.13739	10.51	3.65811		31.919	6.37499	25.302	5.67587	78.242	9.98102	51.772	8.119		10.121	3.58977	8.953	3.37629	13.624	4.16493	25.302	5.67587		8.953	3.37629	7.396	3.06869	18.295	4.82638	64.228	9.0431		27.248	5.8901	4.671	2.43871	28.416	6.01501	3.503	2.11191		22.577	5.36152	23.745	5.49846	11.289
20.242	5.0767	54.886	8.35961	20.242	5.0767	16.738	4.61644		12.846	4.04426	77.463	9.93121	22.188	5.31513	22.966	5.40752		41.262	7.2482	91.866	10.8151	3.503	2.11191	22.577	5.36152		24.134	5.54332	8.564	3.30212	57.221	8.53558	45.933	7.64747		21.409	5.221	24.134	5.54332	17.517	4.72264	8.564	3.30212		19.463	4.97806	4.671	2.43871	15.96
12.846	4.04426	26.859	5.8479	9.732	3.52011	5.839	2.72662		24.523	5.58781	7.007	2.9869	39.705	7.11013	15.96	4.50787		6.617	2.90259	3.503	2.11191	4.671	2.43871	7.785	3.14836		74.349	9.72955	10.899	3.72519	23.356	5.45324	3.503	2.11191		24.134	5.54332	7.007	2.9869	22.577	5.36152	3.503	2.11191		27.248	5.8901	10.121	3.58977	13.624
22.188	5.31513	35.423	6.7158	17.517	4.72264	14.013	4.22397		4.671	2.43871	8.564	3.30212	5.839	2.72662	15.96	4.50787		8.564	3.30212	26.47	5.8054	26.081	5.76258	79.02	10.0305		50.993	8.05769	64.228	9.0431	47.879	7.80778	18.685	4.87755		6.228	2.81598	5.839	2.72662	17.906	4.77479	9.342	3.44886		21.799	5.26834	31.919	6.37499	22.966
26.859	5.8479	8.564	3.30212	19.074	4.92806	36.591	6.82562		11.289	3.79125	43.597	7.45047	45.154	7.58234	85.638	10.4421		35.812	6.75257	11.678	3.85602	6.228	2.81598	37.369	6.8978		17.906	4.77479	12.067	3.91972	24.913	5.63207	8.953	3.37629		19.074	4.92806	38.148	6.96933	3.503	2.11191	12.456	3.9824		37.758	6.93361	13.235	4.10504	20.631
12.456	3.9824	97.705	11.1536	17.128	4.66991	4.671	2.43871		28.805	6.05604	49.436	7.93372	17.128	4.66991	27.638	5.9321		30.362	6.21756	3.503	2.11191	23.745	5.49846	3.503	2.11191		35.034	6.67882	5.839	2.72662	20.242	5.0767	17.906	4.77479		3.503	2.11191	15.181	4.39648	17.517	4.72264	5.839	2.72662		8.174	3.22606	18.685	4.87755	33.087
11.289	3.79125	31.141	6.29682	38.148	6.96933	4.671	2.43871		26.859	5.8479	44.765	7.54961	76.684	9.88115	21.02	5.17335		5.839	2.72662	43.597	7.45047	12.846	4.04426	3.503	2.11191		24.523	5.58781	105.879	11.6107	16.738	4.61644	49.436	7.93372		3.503	2.11191	6.228	2.81598	52.55	8.17978	10.121	3.58977		16.738	4.61644	18.685	4.87755	18.685
5.839	2.72662	10.51	3.65811	13.235	4.10504	29.973	6.17761		7.007	2.9869	52.161	8.14945	30.752	6.25737	37.369	6.8978		6.617	2.90259	19.463	4.97806	4.671	2.43871	13.624	4.16493		3.503	2.11191	8.953	3.37629	24.134	5.54332	45.933	7.64747		3.503	2.11191	15.181	4.39648	44.376	7.51673	3.503	2.11191		43.987	7.48372	25.302	5.67587	34.255
29.195	6.0969	49.436	7.93372	9.732	3.52011	35.812	6.75257		8.953	3.37629	50.215	7.99598	55.275	8.38918	54.107	8.30007		28.027	5.9737	35.423	6.7158	17.517	4.72264	18.685	4.87755		38.537	7.00477	4.671	2.43871	66.564	9.20608	47.49	7.776		8.564	3.30212	10.51	3.65811	11.289	3.79125	7.396	3.06869		16.349	4.56248	27.248	5.8901	8.953
52.55	8.17978	4.671	2.43871	14.013	4.22397	28.027	5.9737		70.846	9.49758	13.624	4.16493	45.154	7.58234	70.456	9.4714		10.899	3.72519	3.503	2.11191	16.738	4.61644	4.671	2.43871		100.819	11.3299	31.919	6.37499	4.671	2.43871	5.839	2.72662		20.631	5.12525	10.899	3.72519	22.577	5.36152	8.564	3.30212		3.503	2.11191	26.47	5.8054	35.423
29.584	6.13739	9.342	3.44886	18.295	4.82638	3.503	2.11191		135.852	13.1519	28.027	5.9737	29.584	6.13739	12.846	4.04426		3.503	2.11191	14.792	4.33979	3.503	2.11191	46.711	7.71196		35.034	6.67882	11.678	3.85602	23.356	5.45324	4.671	2.43871		7.785	3.14836	4.671	2.43871	38.537	7.00477	8.174	3.22606		25.691	5.71934	33.866	6.56655	26.859
24.913	5.63207	13.235	4.10504	3.503	2.11191	11.289	3.79125		44.376	7.51673	54.886	8.35961	5.839	2.72662	83.691	10.3227		7.396	3.06869	13.624	4.16493	30.752	6.25737	4.671	2.43871		38.537	7.00477	34.255	6.60415	5.839	2.72662	45.154	7.58234		13.624	4.16493	4.671	2.43871	58	8.59348	10.51	3.65811		35.034	6.67882	12.067	3.91972	13.624
5.45	2.63423	33.476	6.52863	24.913	5.63207	32.698	6.45232		44.765	7.54961	18.685	4.87755	12.846	4.04426	5.839	2.72662		22.966	5.40752	90.309	10.7231	94.201	10.9517	3.503	2.11191		14.013	4.22397	47.49	7.776	19.852	5.02756	15.181	4.39648		17.906	4.77479	10.899	3.72519	8.953	3.37629	10.51	3.65811		4.671	2.43871	7.396	3.06869	10.121
27.638	5.9321	15.57	4.45245	13.235	4.10504	70.846	9.49758		74.738	9.75497	67.731	9.28643	15.181	4.39648	8.174	3.22606		9.342	3.44886	41.262	7.2482	41.262	7.2482	54.107	8.30007		4.671	2.43871	3.503	2.11191	5.839	2.72662	29.584	6.13739		5.839	2.72662	39.315	7.07513	29.973	6.17761	49.825	7.96487		14.403	4.28234	4.671	2.43871	15.96
19.463	4.97806	23.745	5.49846	6.228	2.81598	14.403	4.28234		35.034	6.67882	98.094	11.1757	43.208	7.41715	24.913	5.63207		18.295	4.82638	10.51	3.65811	4.671	2.43871	10.899	3.72519		56.054	8.44809	101.986	11.3953	5.839	2.72662	18.685	4.87755		18.685	4.87755	8.174	3.22606	14.403	4.28234	19.074	4.92806		7.007	2.9869	19.852	5.02756	4.671
45.544	7.61501	17.906	4.77479	34.255	6.60415	44.765	7.54961		22.577	5.36152	61.114	8.82116	29.973	6.17761	7.396	3.06869		6.228	2.81598	10.121	3.58977	17.517	4.72264	56.832	8.50651		89.919	10.6999	68.899	9.36616	6.228	2.81598	23.356	5.45324		12.067	3.91972	3.503	2.11191	23.356	5.45324	17.906	4.77479		31.919	6.37499	3.503	2.11191	11.289
5.839	2.72662	55.275	8.38918	22.966	5.40752	33.866	6.56655		37.369	6.8978	49.436	7.93372	54.886	8.35961	22.966	5.40752		3.503	2.11191	8.564	3.30212	8.953	3.37629	10.121	3.58977		73.181	9.65282	6.228	2.81598	42.819	7.38369	52.94	8.21007		13.624	4.16493	3.503	2.11191	14.403	4.28234	10.121	3.58977		12.067	3.91972	34.255	6.60415	16.738
10.899	3.72519	7.007	2.9869	4.671	2.43871	10.51	3.65811		25.302	5.67587	73.57	9.67844	17.128	4.66991	14.013	4.22397		6.228	2.81598	3.503	2.11191	11.289	3.79125	16.738	4.61644		40.483	7.17945	8.174	3.22606	22.188	5.31513	8.953	3.37629		56.054	8.44809	14.013	4.22397	25.691	5.71934	12.456	3.9824		12.456	3.9824	8.953	3.37629	45.544
26.859	5.8479	5.839	2.72662	35.423	6.7158	26.859	5.8479		48.658	7.87104	7.396	3.06869	71.235	9.52361	16.738	4.61644		6.228	2.81598	5.839	2.72662	13.235	4.10504	10.899	3.72519		52.55	8.17978	5.839	2.72662	28.416	6.01501	24.523	5.58781		10.51	3.65811	22.966	5.40752	4.671	2.43871	10.899	3.72519		3.503	2.11191	11.289	3.79125	21.409
34.255	6.60415	133.517	13.0384	73.181	9.65282	3.503	2.11191		26.081	5.76258	10.899	3.72519	15.181	4.39648	94.201	10.9517		5.839	2.72662	19.463	4.97806	17.906	4.77479	7.007	2.9869		48.268	7.83943	8.953	3.37629	82.134	10.2263	4.671	2.43871		5.839	2.72662	12.067	3.91972	26.081	5.76258	10.121	3.58977		35.423	6.7158	8.953	3.37629	7.396
37.758	6.93361	5.839	2.72662	3.503	2.11191	14.403	4.28234		58.778	8.65092	65.785	9.15205	20.631	5.12525	10.121	3.58977		26.47	5.8054	7.007	2.9869	28.027	5.9737	22.188	5.31513		85.248	10.4183	18.295	4.82638	3.503	2.11191	37.758	6.93361		3.503	2.11191	6.228	2.81598	28.027	5.9737	7.785	3.14836		8.564	3.30212	8.564	3.30212	34.255
19.074	4.92806	4.671	2.43871	5.839	2.72662	22.188	5.31513		13.624	4.16493	80.188	10.1044	17.906	4.77479	39.315	7.07513		19.852	5.02756	14.013	4.22397	5.839	2.72662	10.51	3.65811		15.181	4.39648	18.685	4.87755	25.691	5.71934	11.289	3.79125		19.463	4.97806	8.174	3.22606	22.188	5.31513	8.953	3.37629		12.846	4.04426	10.899	3.72519	8.953
42.04	7.31621	12.456	3.9824	6.228	2.81598	53.329	8.24018		18.685	4.87755	26.081	5.76258	196.577	15.8205	39.705	7.11013		12.846	4.04426	35.423	6.7158	3.503	2.11191	17.906	4.77479		65.396	9.12495	19.074	4.92806	5.839	2.72662	41.651	7.28229		27.248	5.8901	6.228	2.81598	61.893	8.8772	31.53	6.33603		7.396	3.06869	17.517	4.72264	20.242
26.081	5.76258	4.671	2.43871	19.074	4.92806	39.705	7.11013		77.463	9.93121	39.315	7.07513	53.329	8.24018	68.121	9.31313		4.671	2.43871	3.503	2.11191	32.698	6.45232	19.074	4.92806		10.899	3.72519	19.852	5.02756	26.47	5.8054	3.503	2.11191		5.839	2.72662	39.315	7.07513	4.671	2.43871	12.456	3.9824		45.154	7.58234	18.685	4.87755	10.51
182.953	15.2625	40.872	7.21387	19.463	4.97806	14.013	4.22397		33.476	6.52863	35.423	6.7158	15.57	4.45245	80.966	10.1533		21.409	5.221	11.289	3.79125	24.523	5.58781	4.671	2.43871		3.503	2.11191	10.121	3.58977	73.57	9.67844	21.02	5.17335		60.725	8.79304	5.839	2.72662	4.671	2.43871	66.564	9.20608		8.564	3.30212	6.617	2.90259	10.51
47.101	7.74409	11.678	3.85602	7.396	3.06869	3.503	2.11191		31.919	6.37499	11.289	3.79125	81.745	10.202	11.678	3.85602		24.523	5.58781	24.134	5.54332	10.51	3.65811	53.329	8.24018		4.671	2.43871	9.342	3.44886	4.671	2.43871	16.738	4.61644		35.034	6.67882	10.51	3.65811	4.671	2.43871	17.517	4.72264		3.503	2.11191	4.671	2.43871	19.074
21.02	5.17335	69.289	9.39263	5.839	2.72662	20.242	5.0767		28.416	6.01501	55.664	8.41865	90.309	10.7231	40.872	7.21387		19.074	4.92806	40.483	7.17945	68.121	9.31313	3.503	2.11191		103.933	11.5035	14.403	4.28234	3.503	2.11191	58	8.59348		28.805	6.05604	63.45	8.98816	9.342	3.44886	5.839	2.72662		10.121	3.58977	14.792	4.33979	33.866
4.671	2.43871	10.51	3.65811	18.295	4.82638	48.658	7.87104		137.799	13.2458	146.752	13.6693	94.591	10.9744	11.289	3.79125		4.671	2.43871	7.396	3.06869	15.96	4.50787	27.248	5.8901		43.208	7.41715	46.711	7.71196	9.342	3.44886	8.174	3.22606		3.503	2.11191	3.503	2.11191	10.51	3.65811	12.067	3.91972		17.906	4.77479	19.463	4.97806	12.456
32.698	6.45232	5.839	2.72662	42.04	7.31621	43.208	7.41715		92.644	10.8608	11.678	3.85602	45.544	7.61501	42.819	7.38369		7.396	3.06869	3.503	2.11191	12.067	3.91972	67.342	9.25973		43.597	7.45047	14.403	4.28234	12.846	4.04426	14.403	4.28234		31.919	6.37499	4.671	2.43871	3.503	2.11191	4.671	2.43871		8.564	3.30212	3.503	2.11191	12.067
35.034	6.67882	4.671	2.43871	7.396	3.06869	17.517	4.72264		61.503	8.84918	14.403	4.28234	47.49	7.776	35.423	6.7158		16.738	4.61644	10.899	3.72519	14.013	4.22397	229.664	17.1002		83.691	10.3227	54.107	8.30007	4.671	2.43871	12.456	3.9824		25.302	5.67587	14.792	4.33979	3.503	2.11191	40.872	7.21387		47.879	7.80778	28.416	6.01501	3.503
6.228	2.81598	36.591	6.82562	3.503	2.11191	5.839	2.72662		33.866	6.56655	40.483	7.17945	8.953	3.37629	6.228	2.81598		7.007	2.9869	8.174	3.22606	16.738	4.61644	23.356	5.45324		42.429	7.34999	18.295	4.82638	22.188	5.31513	43.597	7.45047		6.228	2.81598	8.564	3.30212	21.02	5.17335	22.966	5.40752		13.624	4.16493	22.577	5.36152	18.295
12.067	3.91972	15.57	4.45245	58.389	8.62225	40.094	7.14488		63.839	9.01567	33.866	6.56655	35.034	6.67882	59.946	8.73645		26.47	5.8054	63.06	8.9605	22.188	5.31513	38.537	7.00477		35.034	6.67882	63.45	8.98816	17.517	4.72264	14.792	4.33979		7.396	3.06869	4.671	2.43871	21.799	5.26834	39.315	7.07513		8.564	3.30212	43.208	7.41715	14.792
23.356	5.45324	24.913	5.63207	41.651	7.28229	3.503	2.11191		10.51	3.65811	15.181	4.39648	65.396	9.12495	11.289	3.79125		3.503	2.11191	65.007	9.09777	10.121	3.58977	186.845	15.424		70.067	9.44522	3.503	2.11191	5.839	2.72662	3.503	2.11191		4.671	2.43871	12.067	3.91972	8.564	3.30212	7.007	2.9869		7.007	2.9869	51.383	8.08844	10.121
40.094	7.14488	5.839	2.72662	26.081	5.76258	3.503	2.11191		15.181	4.39648	42.429	7.34999	53.718	8.27018	46.322	7.67978		10.121	3.58977	3.503	2.11191	5.839	2.72662	12.456	3.9824		68.899	9.36616	3.503	2.11191	4.671	2.43871	26.859	5.8479		14.013	4.22397	9.342	3.44886	17.906	4.77479	11.289	3.79125		8.953	3.37629	21.799	5.26834	22.966
10.899	3.72519	21.409	5.221	17.517	4.72264	22.966	5.40752		14.013	4.22397	49.047	7.90244	15.96	4.50787	47.49	7.776		7.007	2.9869	7.396	3.06869	70.456	9.4714	21.02	5.17335		58.778	8.65092	79.799	10.0798	31.919	6.37499	25.302	5.67587		7.007	2.9869	8.953	3.37629	66.953	9.23294	3.503	2.11191		30.362	6.21756	10.121	3.58977	12.067
8.174	3.22606	11.289	3.79125	35.034	6.67882	33.087	6.49058		63.45	8.98816	53.718	8.27018	40.483	7.17945	101.597	11.3735		3.503	2.11191	9.732	3.52011	3.503	2.11191	9.342	3.44886		7.007	2.9869	4.671	2.43871	21.409	5.221	58.389	8.62225		5.839	2.72662	35.812	6.75257	3.503	2.11191	24.523	5.58781		10.51	3.65811	28.805	6.05604	23.745
10.121	3.58977	6.228	2.81598	84.08	10.3467	57.611	8.56461		93.033	10.8836	44.376	7.51673	106.658	11.6534	79.409	10.0552		10.121	3.58977	38.537	7.00477	6.228	2.81598	3.503	2.11191		64.228	9.0431	79.02	10.0305	13.235	4.10504	4.671	2.43871		4.671	2.43871	10.899	3.72519	3.503	2.11191	6.228	2.81598		8.564	3.30212	17.517	4.72264	5.839
14.792	4.33979	36.98	6.86181	31.919	6.37499	19.463	4.97806		37.758	6.93361	78.242	9.98102	10.51	3.65811	5.839	2.72662		8.174	3.22606	11.678	3.85602	11.678	3.85602	17.906	4.77479		13.235	4.10504	55.275	8.38918	43.208	7.41715	3.503	2.11191		19.852	5.02756	9.342	3.44886	7.007	2.9869	27.638	5.9321		4.671	2.43871	28.805	6.05604	5.839
60.336	8.76483	29.973	6.17761	11.289	3.79125	15.181	4.39648		36.201	6.78915	44.765	7.54961	17.128	4.66991	10.51	3.65811		4.671	2.43871	29.195	6.0969	3.503	2.11191	22.966	5.40752		6.228	2.81598	94.201	10.9517	24.134	5.54332	17.906	4.77479		5.839	2.72662	39.705	7.11013	3.503	2.11191	14.013	4.22397		4.671	2.43871	15.57	4.45245	8.174
19.074	4.92806	7.007	2.9869	48.658	7.87104	38.537	7.00477		5.839	2.72662	43.987	7.48372	8.564	3.30212	8.564	3.30212		3.503	2.11191	17.128	4.66991	8.953	3.37629	29.584	6.13739		4.671	2.43871	70.067	9.44522	9.342	3.44886	18.685	4.87755		17.906	4.77479	29.973	6.17761	36.591	6.82562	5.45	2.63423		44.765	7.54961	14.013	4.22397	10.51
52.55	8.17978	3.503	2.11191	5.839	2.72662	40.094	7.14488		86.027	10.4658	12.456	3.9824	5.839	2.72662	22.966	5.40752		7.396	3.06869	36.201	6.78915	30.362	6.21756	27.638	5.9321		79.02	10.0305	5.45	2.63423	3.503	2.11191	3.503	2.11191		8.174	3.22606	17.517	4.72264	3.503	2.11191	49.047	7.90244		29.584	6.13739	47.49	7.776	3.503
24.523	5.58781	3.503	2.11191	8.953	3.37629	36.591	6.82562		8.564	3.30212	30.362	6.21756	19.852	5.02756	25.302	5.67587		26.081	5.76258	36.201	6.78915	8.953	3.37629	7.007	2.9869		23.356	5.45324	9.732	3.52011	9.342	3.44886	9.732	3.52011		7.396	3.06869	7.396	3.06869	7.396	3.06869	95.369	11.0194		12.456	3.9824	21.799	5.26834	33.476
3.503	2.11191	26.47	5.8054	10.899	3.72519	19.852	5.02756		21.02	5.17335	114.054	12.0506	19.463	4.97806	8.564	3.30212		17.517	4.72264	3.503	2.11191	13.624	4.16493	49.047	7.90244		39.705	7.11013	9.342	3.44886	29.195	6.0969	4.671	2.43871		15.181	4.39648	3.503	2.11191	8.953	3.37629	12.456	3.9824		10.121	3.58977	14.403	4.28234	7.785
22.966	5.40752	7.007	2.9869	29.584	6.13739	13.235	4.10504		9.342	3.44886	52.161	8.14945	58.389	8.62225	59.557	8.70806		8.953	3.37629	7.007	2.9869	10.51	3.65811	45.154	7.58234		68.899	9.36616	19.463	4.97806	5.839	2.72662	82.134	10.2263		28.805	6.05604	7.396	3.06869	10.51	3.65811	3.503	2.11191		3.503	2.11191	11.678	3.85602	19.852
3.503	2.11191	26.47	5.8054	88.752	10.6303	26.47	5.8054		79.409	10.0552	45.933	7.64747	29.584	6.13739	52.94	8.21007		8.953	3.37629	12.456	3.9824	8.564	3.30212	3.503	2.11191		67.342	9.25973	105.101	11.568	23.356	5.45324	14.403	4.28234		16.349	4.56248	6.228	2.81598	12.456	3.9824	3.503	2.11191		32.698	6.45232	20.631	5.12525	8.174
7.396	3.06869	30.362	6.21756	65.785	9.15205	30.752	6.25737		3.503	2.11191	41.651	7.28229	110.161	11.8432	12.456	3.9824		16.738	4.61644	5.839	2.72662	19.074	4.92806	22.966	5.40752		26.47	5.8054	77.463	9.93121	5.839	2.72662	3.503	2.11191		18.685	4.87755	21.799	5.26834	4.671	2.43871	8.564	3.30212		15.57	4.45245	12.067	3.91972	16.738
37.369	6.8978	4.671	2.43871	29.584	6.13739	5.839	2.72662		22.188	5.31513	26.859	5.8479	10.121	3.58977	15.96	4.50787		13.235	4.10504	75.127	9.78032	35.034	6.67882	18.685	4.87755		49.436	7.93372	14.013	4.22397	35.034	6.67882	3.503	2.11191		38.537	7.00477	3.503	2.11191	12.067	3.91972	4.671	2.43871		26.859	5.8479	22.577	5.36152	20.631
36.591	6.82562	8.564	3.30212	4.671	2.43871	17.517	4.72264		77.074	9.90624	56.054	8.44809	8.564	3.30212	58	8.59348		6.228	2.81598	17.517	4.72264	15.96	4.50787	5.839	2.72662		125.342	12.6329	50.215	7.99598	7.007	2.9869	3.503	2.11191		5.839	2.72662	4.671	2.43871	5.839	2.72662	12.067	3.91972		5.839	2.72662	59.946	8.73645	15.57
3.503	2.11191	4.671	2.43871	47.101	7.74409	109.772	11.8223		55.275	8.38918	3.503	2.11191	19.074	4.92806	11.678	3.85602		9.342	3.44886	21.799	5.26834	3.503	2.11191	74.349	9.72955		124.564	12.5936	5.839	2.72662	35.034	6.67882	3.503	2.11191		7.007	2.9869	4.671	2.43871	24.134	5.54332	3.503	2.11191		8.564	3.30212	17.128	4.66991	12.067
10.51	3.65811	15.181	4.39648	7.396	3.06869	3.503	2.11191		98.872	11.22	79.799	10.0798	16.738	4.61644	21.02	5.17335		3.503	2.11191	37.758	6.93361	5.839	2.72662	53.718	8.27018		34.255	6.60415	6.228	2.81598	24.523	5.58781	13.235	4.10504		10.51	3.65811	3.503	2.11191	101.208	11.3517	11.678	3.85602		11.678	3.85602	13.624	4.16493	18.685
12.456	3.9824	3.503	2.11191	29.584	6.13739	26.081	5.76258		50.604	8.02689	22.966	5.40752	80.188	10.1044	48.268	7.83943		10.121	3.58977	37.758	6.93361	62.282	8.90505	7.396	3.06869		17.517	4.72264	4.671	2.43871	17.906	4.77479	12.456	3.9824		3.503	2.11191	54.497	8.32993	6.228	2.81598	5.839	2.72662		16.738	4.61644	48.268	7.83943	32.698
4.671	2.43871	72.403	9.60137	16.349	4.56248	8.564	3.30212		34.255	6.60415	38.926	7.04004	17.128	4.66991	7.396	3.06869		8.564	3.30212	22.966	5.40752	7.007	2.9869	3.503	2.11191		59.168	8.67958	8.953	3.37629	15.57	4.45245	40.483	7.17945		3.503	2.11191	13.624	4.16493	11.678	3.85602	12.846	4.04426		21.799	5.26834	27.638	5.9321	5.839
4.671	2.43871	31.141	6.29682	29.195	6.0969	3.503	2.11191		87.973	10.5835	64.228	9.0431	120.282	12.3753	17.906	4.77479		5.839	2.72662	8.564	3.30212	36.201	6.78915	8.564	3.30212		13.624	4.16493	56.832	8.50651	7.396	3.06869	6.228	2.81598		14.013	4.22397	47.101	7.74409	8.564	3.30212	45.933	7.64747		4.671	2.43871	14.403	4.28234	19.852
23.356	5.45324	73.96	9.70406	14.792	4.33979	12.456	3.9824		44.376	7.51673	68.51	9.33968	10.899	3.72519	9.732	3.52011		3.503	2.11191	26.081	5.76258	23.356	5.45324	136.631	13.1895		106.658	11.6534	5.45	2.63423	14.403	4.28234	9.342	3.44886		12.846	4.04426	11.678	3.85602	21.409	5.221	3.503	2.11191		18.295	4.82638	8.564	3.30212	21.409
17.128	4.66991	14.403	4.28234	3.503	2.11191	7.396	3.06869		34.644	6.64154	15.181	4.39648	15.57	4.45245	26.859	5.8479		36.98	6.86181	3.503	2.11191	39.315	7.07513	4.671	2.43871		59.557	8.70806	7.007	2.9869	31.141	6.29682	21.799	5.26834		11.678	3.85602	8.174	3.22606	5.839	2.72662	57.221	8.53558		3.503	2.11191	7.785	3.14836	17.906
12.067	3.91972	5.839	2.72662	42.429	7.34999	100.04	11.286		18.295	4.82638	25.691	5.71934	3.503	2.11191	50.604	8.02689		3.503	2.11191	29.195	6.0969	10.121	3.58977	15.96	4.50787		37.369	6.8978	36.591	6.82562	10.121	3.58977	26.081	5.76258		35.423	6.7158	9.342	3.44886	7.396	3.06869	8.953	3.37629		6.228	2.81598	10.51	3.65811	34.644
15.57	4.45245	3.503	2.11191	116.778	12.1937	14.013	4.22397		58	8.59348	31.53	6.33603	28.027	5.9737	36.98	6.86181		5.45	2.63423	31.919	6.37499	3.503	2.11191	5.839	2.72662		40.094	7.14488	26.081	5.76258	12.456	3.9824	8.564	3.30212		15.181	4.39648	45.544	7.61501	6.228	2.81598	8.174	3.22606		5.839	2.72662	7.396	3.06869	8.564
77.074	9.90624	13.624	4.16493	4.671	2.43871	7.007	2.9869		18.685	4.87755	61.893	8.8772	28.805	6.05604	63.839	9.01567		29.973	6.17761	13.624	4.16493	24.913	5.63207	40.483	7.17945		8.953	3.37629	11.678	3.85602	11.289	3.79125	13.624	4.16493		10.51	3.65811	7.396	3.06869	3.503	2.11191	5.839	2.72662		14.403	4.28234	8.953	3.37629	8.953
8.174	3.22606	18.295	4.82638	71.235	9.52361	7.007	2.9869		44.765	7.54961	49.047	7.90244	14.792	4.33979	36.591	6.82562		3.503	2.11191	15.57	4.45245	11.678	3.85602	10.899	3.72519		3.503	2.11191	45.544	7.61501	26.081	5.76258	18.685	4.87755		12.067	3.91972	4.671	2.43871	3.503	2.11191	77.074	9.90624		12.456	3.9824	14.792	4.33979	4.671
80.188	10.1044	3.503	2.11191	159.597	14.255	34.644	6.64154		99.262	11.2421	26.859	5.8479	44.765	7.54961	5.839	2.72662		28.805	6.05604	17.906	4.77479	10.899	3.72519	19.463	4.97806		8.564	3.30212	4.671	2.43871	8.953	3.37629	33.476	6.52863		5.839	2.72662	10.51	3.65811	30.362	6.21756	98.872	11.22		3.503	2.11191	26.859	5.8479	14.403
28.416	6.01501	19.852	5.02756	39.705	7.11013	25.302	5.67587		39.705	7.11013	19.463	4.97806	8.564	3.30212	38.148	6.96933		23.745	5.49846	26.081	5.76258	77.852	9.95612	10.121	3.58977		8.564	3.30212	3.503	2.11191	7.396	3.06869	4.671	2.43871		10.899	3.72519	3.503	2.11191	43.208	7.41715	35.812	6.75257		20.242	5.0767	8.564	3.30212	9.342
24.523	5.58781	28.416	6.01501	43.208	7.41715	29.584	6.13739		7.396	3.06869	159.597	14.255	87.195	10.5366	23.356	5.45324		7.007	2.9869	4.671	2.43871	16.738	4.61644	63.45	8.98816		10.899	3.72519	100.819	11.3299	5.839	2.72662	75.517	9.80567		5.839	2.72662	31.141	6.29682	5.839	2.72662	47.101	7.74409		3.503	2.11191	21.02	5.17335	12.067
5.839	2.72662	14.792	4.33979	33.087	6.49058	10.51	3.65811		57.611	8.56461	74.349	9.72955	104.711	11.5465	19.463	4.97806		6.228	2.81598	17.128	4.66991	10.899	3.72519	15.57	4.45245		15.96	4.50787	4.671	2.43871	42.04	7.31621	3.503	2.11191		8.564	3.30212	4.671	2.43871	9.342	3.44886	6.228	2.81598		12.067	3.91972	68.121	9.31313	8.953
58.389	8.62225	45.544	7.61501	45.154	7.58234	21.799	5.26834		8.564	3.30212	21.409	5.221	28.416	6.01501	8.953	3.37629				4.671	2.43871	7.007	2.9869	18.685	4.87755		34.644	6.64154	5.839	2.72662	49.825	7.96487	22.966	5.40752		5.45	2.63423	8.564	3.30212	13.235	4.10504	6.228	2.81598		9.732	3.52011	5.839	2.72662	52.94
34.255	6.60415	12.067	3.91972	81.745	10.202	7.396	3.06869		29.973	6.17761	103.154	11.4604	104.711	11.5465	15.96	4.50787				4.671	2.43871	5.839	2.72662	80.966	10.1533		36.591	6.82562	45.933	7.64747	27.248	5.8901	71.624	9.54958		15.96	4.50787	23.745	5.49846	8.953	3.37629	45.544	7.61501		19.074	4.92806	5.839	2.72662	15.181
36.201	6.78915	4.671	2.43871	63.839	9.01567	6.228	2.81598		10.121	3.58977	19.852	5.02756	12.067	3.91972	17.128	4.66991				9.342	3.44886	21.02	5.17335	14.403	4.28234		12.067	3.91972	31.919	6.37499	3.503	2.11191	10.121	3.58977		6.228	2.81598	4.671	2.43871	3.503	2.11191	38.148	6.96933		5.839	2.72662	3.503	2.11191	8.953
31.141	6.29682	8.174	3.22606	53.718	8.27018	32.309	6.41382		14.792	4.33979	38.148	6.96933	18.295	4.82638	6.228	2.81598				8.564	3.30212	12.456	3.9824	17.128	4.66991		85.638	10.4421	10.899	3.72519	92.644	10.8608	21.799	5.26834		41.651	7.28229	33.476	6.52863	36.591	6.82562	4.671	2.43871		10.121	3.58977	18.295	4.82638	24.523
42.04	7.31621	21.409	5.221	146.752	13.6693	37.369	6.8978		43.208	7.41715	39.705	7.11013	24.134	5.54332	18.295	4.82638				5.45	2.63423	4.671	2.43871	26.859	5.8479		102.765	11.4387	11.678	3.85602	7.785	3.14836	25.302	5.67587		6.228	2.81598	4.671	2.43871	12.067	3.91972	18.685	4.87755		4.671	2.43871	19.074	4.92806	16.349
55.275	8.38918	10.51	3.65811	26.859	5.8479	10.121	3.58977		48.268	7.83943	119.893	12.3553	28.805	6.05604	29.584	6.13739				42.04	7.31621	4.671	2.43871	50.215	7.99598		8.174	3.22606	10.121	3.58977	4.671	2.43871	21.02	5.17335		17.128	4.66991	7.007	2.9869	16.349	4.56248	39.705	7.11013		12.846	4.04426	28.805	6.05604	14.403
8.953	3.37629	29.584	6.13739	8.564	3.30212	4.671	2.43871		4.671	2.43871	5.839	2.72662	64.228	9.0431	25.691	5.71934				37.758	6.93361	3.503	2.11191	41.262	7.2482		95.369	11.0194	89.53	10.6768	15.57	4.45245	5.839	2.72662		8.564	3.30212	15.96	4.50787	12.846	4.04426	60.336	8.76483		5.839	2.72662	8.564	3.30212	14.403
51.383	8.08844	22.966	5.40752	28.027	5.9737	7.785	3.14836		68.899	9.36616	15.57	4.45245	84.859	10.3945	30.752	6.25737				20.631	5.12525	31.141	6.29682	4.671	2.43871		55.664	8.41865	55.275	8.38918	22.966	5.40752	3.503	2.11191		3.503	2.11191	29.195	6.0969	4.671	2.43871	15.57	4.45245		35.423	6.7158	13.235	4.10504	10.121
3.503	2.11191	19.074	4.92806	4.671	2.43871	24.523	5.58781		80.966	10.1533	43.597	7.45047	22.188	5.31513	14.013	4.22397				10.899	3.72519	7.396	3.06869	35.812	6.75257		13.235	4.10504	29.584	6.13739	3.503	2.11191	39.315	7.07513		5.839	2.72662	4.671	2.43871	14.013	4.22397	3.503	2.11191		3.503	2.11191	8.564	3.30212	18.295
8.953	3.37629	3.503	2.11191	7.007	2.9869	5.839	2.72662		12.456	3.9824	34.644	6.64154	19.074	4.92806	24.134	5.54332				19.852	5.02756	40.483	7.17945	25.691	5.71934		5.839	2.72662	3.503	2.11191	8.564	3.30212	27.638	5.9321		25.302	5.67587	4.671	2.43871	4.671	2.43871	28.416	6.01501		20.242	5.0767	4.671	2.43871	19.463
12.456	3.9824	5.839	2.72662	12.846	4.04426	30.752	6.25737		42.04	7.31621	57.611	8.56461	22.188	5.31513	14.013	4.22397				45.544	7.61501	8.953	3.37629	31.141	6.29682		3.503	2.11191	3.503	2.11191	5.839	2.72662	10.899	3.72519		10.121	3.58977	62.282	8.90505	56.443	8.47735	14.792	4.33979		46.322	7.67978	25.302	5.67587	21.02
22.188	5.31513	8.564	3.30212	8.564	3.30212	26.081	5.76258		34.644	6.64154	42.429	7.34999	14.792	4.33979	96.926	11.109				5.839	2.72662	15.96	4.50787	36.591	6.82562		75.127	9.78032	36.591	6.82562	40.094	7.14488	10.899	3.72519		8.564	3.30212	14.403	4.28234	10.51	3.65811	32.698	6.45232		10.51	3.65811	4.671	2.43871	7.785
36.591	6.82562	9.342	3.44886	5.839	2.72662	29.973	6.17761		25.302	5.67587	44.376	7.51673	22.577	5.36152	37.369	6.8978				66.953	9.23294	3.503	2.11191	45.544	7.61501		86.027	10.4658	26.859	5.8479	23.356	5.45324	31.141	6.29682		6.228	2.81598	4.671	2.43871	7.007	2.9869	4.671	2.43871		12.846	4.04426	24.134	5.54332	15.96
3.503	2.11191	12.456	3.9824	8.564	3.30212	19.074	4.92806		28.805	6.05604	22.966	5.40752	7.007	2.9869	8.564	3.30212				12.456	3.9824	15.96	4.50787	85.248	10.4183		4.671	2.43871	32.698	6.45232	3.503	2.11191	6.228	2.81598		26.859	5.8479	3.503	2.11191	9.342	3.44886	61.893	8.8772		4.671	2.43871	4.671	2.43871	7.396
12.067	3.91972	29.195	6.0969	4.671	2.43871	66.564	9.20608		35.812	6.75257	54.886	8.35961	65.785	9.15205	24.913	5.63207				21.02	5.17335	59.946	8.73645	13.624	4.16493		57.221	8.53558	49.825	7.96487	72.403	9.60137	83.691	10.3227		5.839	2.72662	3.503	2.11191	28.027	5.9737	3.503	2.11191		38.537	7.00477	10.899	3.72519	3.503
24.523	5.58781	30.752	6.25737	25.691	5.71934	7.007	2.9869		93.812	10.9291	56.443	8.47735	33.866	6.56655	9.732	3.52011				4.671	2.43871	6.228	2.81598	22.966	5.40752		84.08	10.3467	13.624	4.16493	26.081	5.76258	7.396	3.06869		8.564	3.30212	8.564	3.30212	10.51	3.65811	7.007	2.9869		5.839	2.72662	14.013	4.22397	21.409
29.584	6.13739	10.121	3.58977	23.745	5.49846	17.517	4.72264		67.342	9.25973	6.228	2.81598	13.624	4.16493	30.752	6.25737				36.591	6.82562	14.013	4.22397	23.356	5.45324		7.396	3.06869	4.671	2.43871	8.174	3.22606	47.49	7.776		14.013	4.22397	6.228	2.81598	8.953	3.37629	15.57	4.45245		21.409	5.221	55.275	8.38918	16.349
52.161	8.14945	8.174	3.22606	5.839	2.72662	33.087	6.49058		35.812	6.75257	5.839	2.72662	53.329	8.24018	8.953	3.37629				4.671	2.43871	17.906	4.77479	9.342	3.44886		35.812	6.75257	13.624	4.16493	41.262	7.2482	11.289	3.79125		12.456	3.9824	10.121	3.58977	18.295	4.82638	25.691	5.71934		9.732	3.52011	50.604	8.02689	11.289
8.953	3.37629	3.503	2.11191	5.839	2.72662	13.235	4.10504		28.805	6.05604	4.671	2.43871	10.121	3.58977	59.557	8.70806				30.362	6.21756	95.369	11.0194	18.295	4.82638		16.349	4.56248	26.081	5.76258	63.839	9.01567	20.242	5.0767		11.678	3.85602	17.906	4.77479	3.503	2.11191	7.007	2.9869		6.228	2.81598	6.228	2.81598	10.121
11.289	3.79125	23.745	5.49846			39.315	7.07513		3.503	2.11191	120.671	12.3953	18.295	4.82638	10.51	3.65811				25.691	5.71934	5.839	2.72662	14.403	4.28234		62.282	8.90505	30.362	6.21756	30.362	6.21756	13.235	4.10504		4.671	2.43871	8.953	3.37629	4.671	2.43871	5.839	2.72662		14.792	4.33979	8.564	3.30212	7.007
16.738	4.61644	5.839	2.72662			4.671	2.43871		28.805	6.05604	16.349	4.56248	117.946	12.2545	49.825	7.96487				10.51	3.65811	13.235	4.10504	56.054	8.44809		4.671	2.43871	49.825	7.96487	36.98	6.86181	36.591	6.82562		10.121	3.58977	5.839	2.72662	10.121	3.58977	40.483	7.17945		29.584	6.13739	38.148	6.96933	4.671
3.503	2.11191	3.503	2.11191			46.322	7.67978		49.047	7.90244	7.396	3.06869	31.53	6.33603	10.121	3.58977				9.342	3.44886	12.456	3.9824	15.57	4.45245		15.181	4.39648	6.228	2.81598	129.235	12.8276	3.503	2.11191		12.067	3.91972	14.013	4.22397	40.483	7.17945	13.624	4.16493		12.846	4.04426	9.732	3.52011	32.698
5.839	2.72662	17.517	4.72264			28.416	6.01501		15.96	4.50787	61.503	8.84918	9.342	3.44886	7.007	2.9869				8.953	3.37629	4.671	2.43871	20.242	5.0767		41.262	7.2482	94.201	10.9517	5.839	2.72662	4.671	2.43871		5.839	2.72662	7.007	2.9869	41.262	7.2482	3.503	2.11191		4.671	2.43871	22.188	5.31513	4.671
20.242	5.0767	9.342	3.44886			12.067	3.91972		4.671	2.43871	5.45	2.63423	21.409	5.221	3.503	2.11191				10.121	3.58977	18.685	4.87755	8.953	3.37629		23.356	5.45324	22.966	5.40752	8.564	3.30212	3.503	2.11191		11.289	3.79125	16.738	4.61644	4.671	2.43871	38.148	6.96933		12.456	3.9824	21.409	5.221	6.228
15.181	4.39648	46.322	7.67978			7.007	2.9869		59.168	8.67958	24.523	5.58781	53.329	8.24018	9.732	3.52011				36.591	6.82562	31.141	6.29682	6.228	2.81598		84.47	10.3707	118.335	12.2747	58.389	8.62225	18.685	4.87755		12.067	3.91972	12.067	3.91972	10.51	3.65811	9.342	3.44886		3.503	2.11191	4.671	2.43871	3.503
10.121	3.58977	49.825	7.96487			8.953	3.37629		17.517	4.72264	4.671	2.43871	44.765	7.54961	37.758	6.93361				6.228	2.81598	25.302	5.67587	13.624	4.16493		50.215	7.99598	108.993	11.7802	5.839	2.72662	22.577	5.36152		21.02	5.17335	21.02	5.17335	6.228	2.81598	7.396	3.06869		12.067	3.91972	23.356	5.45324	8.564
83.302	10.2987	7.007	2.9869			8.564	3.30212		30.752	6.25737	41.651	7.28229	28.027	5.9737	81.356	10.1777				6.228	2.81598	25.691	5.71934	3.503	2.11191		3.503	2.11191	91.476	10.7922	10.51	3.65811	22.188	5.31513		29.195	6.0969	4.671	2.43871	3.503	2.11191	19.074	4.92806		26.47	5.8054	12.846	4.04426	9.342
11.678	3.85602	3.503	2.11191			55.664	8.41865		65.396	9.12495	123.007	12.5147	4.671	2.43871	61.114	8.82116				29.973	6.17761	3.503	2.11191	5.839	2.72662		3.503	2.11191	63.839	9.01567	107.825	11.717	16.349	4.56248		7.396	3.06869	16.349	4.56248	3.503	2.11191	7.396	3.06869		19.074	4.92806	12.846	4.04426	11.678
12.456	3.9824	3.503	2.11191			5.839	2.72662		54.497	8.32993	40.094	7.14488	72.792	9.62713	7.396	3.06869				10.121	3.58977	5.45	2.63423				36.98	6.86181	112.497	11.9681	5.839	2.72662	43.987	7.48372		12.456	3.9824	3.503	2.11191	25.691	5.71934	3.503	2.11191		5.839	2.72662	3.503	2.11191	3.503
22.188	5.31513	40.872	7.21387			8.564	3.30212		53.718	8.27018	51.383	8.08844	54.497	8.32993	7.396	3.06869				9.342	3.44886	24.134	5.54332				63.839	9.01567	28.027	5.9737	37.369	6.8978	20.631	5.12525		3.503	2.11191	3.503	2.11191	21.02	5.17335	3.503	2.11191		10.899	3.72519	27.248	5.8901	29.973
79.799	10.0798	41.262	7.2482			30.752	6.25737		133.127	13.0193	10.121	3.58977	15.57	4.45245	10.51	3.65811				31.53	6.33603	3.503	2.11191				72.013	9.57548	40.872	7.21387	26.47	5.8054	8.564	3.30212		21.409	5.221	8.174	3.22606	4.671	2.43871	3.503	2.11191		26.859	5.8479	10.121	3.58977	14.403
29.973	6.17761	18.685	4.87755			56.443	8.47735		31.141	6.29682	40.483	7.17945	6.228	2.81598	8.953	3.37629				18.295	4.82638	12.067	3.91972				5.839	2.72662	77.463	9.93121	5.839	2.72662	29.195	6.0969		3.503	2.11191	4.671	2.43871	54.886	8.35961	12.067	3.91972		19.463	4.97806	40.094	7.14488	24.523
39.705	7.11013	12.456	3.9824			5.839	2.72662		36.201	6.78915	58.389	8.62225	57.611	8.56461	27.248	5.8901				32.309	6.41382	7.007	2.9869				5.839	2.72662	8.953	3.37629	3.503	2.11191	10.51	3.65811		12.456	3.9824	23.356	5.45324	15.181	4.39648	19.463	4.97806		12.067	3.91972	14.403	4.28234	3.503
12.846	4.04426	58.778	8.65092			28.416	6.01501		42.819	7.38369	13.624	4.16493	32.309	6.41382	13.235	4.10504				7.007	2.9869	7.007	2.9869				93.423	10.9064	4.671	2.43871	8.953	3.37629	23.356	5.45324		32.698	6.45232	8.174	3.22606	17.128	4.66991	30.362	6.21756		11.678	3.85602	7.007	2.9869	22.577
31.919	6.37499	44.376	7.51673			34.255	6.60415		31.53	6.33603	4.671	2.43871	122.228	12.475	19.074	4.92806				40.872	7.21387	14.013	4.22397				60.336	8.76483	14.792	4.33979	43.597	7.45047	38.537	7.00477		15.57	4.45245	73.181	9.65282	3.503	2.11191	4.671	2.43871		26.47	5.8054	24.134	5.54332	41.262
3.503	2.11191	39.705	7.11013			4.671	2.43871		45.933	7.64747	36.98	6.86181	145.973	13.633	7.396	3.06869				32.309	6.41382	21.799	5.26834				131.96	12.9621	3.503	2.11191	52.55	8.17978	10.51	3.65811		4.671	2.43871	20.631	5.12525	3.503	2.11191	7.396	3.06869		16.349	4.56248	8.564	3.30212	12.456
25.302	5.67587	25.302	5.67587			15.181	4.39648		23.356	5.45324	27.638	5.9321	35.812	6.75257	10.899	3.72519				3.503	2.11191	8.564	3.30212				134.295	13.0763	8.564	3.30212	7.785	3.14836	45.544	7.61501		26.47	5.8054	22.188	5.31513	40.872	7.21387	34.255	6.60415		29.195	6.0969	13.624	4.16493	11.678
10.51	3.65811	13.624	4.16493			6.228	2.81598		113.275	12.0094	75.517	9.80567	100.819	11.3299	21.409	5.221				8.953	3.37629	22.966	5.40752				94.201	10.9517	3.503	2.11191	14.792	4.33979	12.456	3.9824		3.503	2.11191	3.503	2.11191	3.503	2.11191	15.57	4.45245		36.201	6.78915	3.503	2.11191	7.396
86.416	10.4894	44.765	7.54961			10.899	3.72519		4.671	2.43871	78.242	9.98102	6.228	2.81598	15.57	4.45245				36.591	6.82562	13.624	4.16493				22.966	5.40752	44.376	7.51673	12.846	4.04426	38.148	6.96933		33.476	6.52863	22.966	5.40752	3.503	2.11191	17.906	4.77479		50.993	8.05769	7.396	3.06869	4.671
7.007	2.9869	16.738	4.61644			37.758	6.93361		13.624	4.16493	15.96	4.50787	24.134	5.54332	75.517	9.80567				28.416	6.01501	17.128	4.66991				50.604	8.02689	88.362	10.6069	22.577	5.36152	43.987	7.48372		21.799	5.26834	54.107	8.30007	20.631	5.12525	17.906	4.77479		7.007	2.9869	4.671	2.43871	25.691
25.302	5.67587	10.51	3.65811			5.839	2.72662		16.349	4.56248	6.228	2.81598	12.456	3.9824	30.362	6.21756				33.087	6.49058	19.074	4.92806				106.268	11.6321	110.939	11.8849	15.96	4.50787	6.228	2.81598		7.785	3.14836	4.671	2.43871	8.953	3.37629	10.121	3.58977		35.034	6.67882	9.732	3.52011	10.51
63.839	9.01567	13.235	4.10504			49.825	7.96487		19.463	4.97806	96.926	11.109	18.685	4.87755	89.141	10.6535				54.886	8.35961	14.792	4.33979				3.503	2.11191	27.248	5.8901	18.295	4.82638	9.732	3.52011		21.409	5.221	14.403	4.28234	4.671	2.43871	3.503	2.11191		11.678	3.85602	4.671	2.43871	20.631
41.262	7.2482	66.174	9.17907			50.604	8.02689		46.322	7.67978	37.369	6.8978	5.839	2.72662	53.329	8.24018				26.081	5.76258	5.839	2.72662				93.812	10.9291	4.671	2.43871	51.383	8.08844	11.289	3.79125		12.456	3.9824	33.476	6.52863	54.497	8.32993				4.671	2.43871	22.188	5.31513	24.134
5.839	2.72662	34.644	6.64154			11.289	3.79125		17.517	4.72264	75.517	9.80567	32.698	6.45232	11.678	3.85602				7.007	2.9869	17.906	4.77479				19.074	4.92806	4.671	2.43871	26.081	5.76258	12.456	3.9824		65.007	9.09777	7.396	3.06869	4.671	2.43871				16.738	4.61644	15.96	4.50787	23.356
33.866	6.56655	3.503	2.11191			7.396	3.06869		24.523	5.58781	18.295	4.82638	72.403	9.60137	35.423	6.7158				6.228	2.81598	26.081	5.76258				82.913	10.2746	30.362	6.21756	38.926	7.04004	3.503	2.11191		4.671	2.43871	3.503	2.11191	3.503	2.11191				14.792	4.33979	22.188	5.31513	24.134
14.792	4.33979	5.839	2.72662			84.08	10.3467		21.02	5.17335	3.503	2.11191	16.349	4.56248	69.289	9.39263				12.067	3.91972	10.899	3.72519				72.792	9.62713	3.503	2.11191	3.503	2.11191	10.51	3.65811		12.846	4.04426	12.067	3.91972	33.476	6.52863				25.691	5.71934	3.503	2.11191	10.51
52.161	8.14945	26.859	5.8479			17.517	4.72264		26.859	5.8479	36.201	6.78915	12.456	3.9824	17.906	4.77479				5.839	2.72662	8.564	3.30212				28.416	6.01501	32.698	6.45232	33.476	6.52863	4.671	2.43871		40.872	7.21387	3.503	2.11191	3.503	2.11191				5.839	2.72662	8.953	3.37629	8.174
12.846	4.04426	41.651	7.28229			67.342	9.25973		35.034	6.67882	5.839	2.72662	25.691	5.71934	70.067	9.44522				57.221	8.53558	13.624	4.16493				85.638	10.4421	69.289	9.39263	19.463	4.97806	10.121	3.58977		35.034	6.67882	14.013	4.22397	5.839	2.72662				20.242	5.0767	4.671	2.43871	20.631
7.396	3.06869	12.067	3.91972			4.671	2.43871		7.007	2.9869	32.698	6.45232	11.678	3.85602	16.349	4.56248				5.839	2.72662	53.329	8.24018				84.47	10.3707	26.859	5.8479	3.503	2.11191	19.852	5.02756		10.121	3.58977	9.732	3.52011	14.013	4.22397				43.208	7.41715	14.403	4.28234	12.067
8.564	3.30212	15.181	4.39648			35.034	6.67882		48.268	7.83943	40.483	7.17945	77.074	9.90624	3.503	2.11191				30.362	6.21756	7.785	3.14836				15.181	4.39648	20.631	5.12525	19.074	4.92806	41.651	7.28229		16.738	4.61644	25.302	5.67587	4.671	2.43871				16.738	4.61644	5.839	2.72662	3.503
27.638	5.9321	4.671	2.43871			3.503	2.11191		5.839	2.72662	4.671	2.43871	31.141	6.29682	40.872	7.21387				5.839	2.72662	52.94	8.21007				147.53	13.7055	49.436	7.93372	30.752	6.25737	14.403	4.28234		17.128	4.66991	35.812	6.75257	7.007	2.9869				3.503	2.11191	22.188	5.31513	22.188
3.503	2.11191	3.503	2.11191			11.678	3.85602		16.349	4.56248	19.852	5.02756	107.825	11.717	40.872	7.21387				6.228	2.81598	29.195	6.0969				3.503	2.11191	26.47	5.8054	16.738	4.61644	15.96	4.50787		10.121	3.58977	12.846	4.04426	9.732	3.52011				38.926	7.04004	17.128	4.66991	31.53
6.228	2.81598	5.839	2.72662			11.678	3.85602		62.671	8.93282	28.805	6.05604	28.416	6.01501	12.456	3.9824				17.128	4.66991	5.839	2.72662				78.631	10.0058	4.671	2.43871	38.926	7.04004	3.503	2.11191		9.342	3.44886	18.685	4.87755	24.523	5.58781				8.564	3.30212	23.356	5.45324	5.45
5.839	2.72662	21.799	5.26834			16.349	4.56248		63.45	8.98816	56.832	8.50651	7.007	2.9869	32.309	6.41382				8.174	3.22606	4.671	2.43871				64.617	9.07044	17.906	4.77479	5.839	2.72662	8.564	3.30212		3.503	2.11191	10.121	3.58977	29.584	6.13739				12.067	3.91972	21.799	5.26834	12.456
15.181	4.39648	5.839	2.72662			13.624	4.16493		70.067	9.44522	21.02	5.17335	33.476	6.52863	8.953	3.37629				84.47	10.3707	5.839	2.72662				33.476	6.52863	4.671	2.43871	69.289	9.39263	7.007	2.9869		16.349	4.56248	19.852	5.02756	6.228	2.81598				10.51	3.65811	13.624	4.16493	4.671
42.819	7.38369	14.403	4.28234			8.953	3.37629		66.564	9.20608	81.356	10.1777	71.235	9.52361	22.966	5.40752				10.899	3.72519	80.966	10.1533				31.141	6.29682	11.678	3.85602	11.289	3.79125	49.047	7.90244		19.463	4.97806	11.289	3.79125	11.289	3.79125				17.906	4.77479	10.899	3.72519	37.758
16.738	4.61644	32.309	6.41382			5.839	2.72662		35.034	6.67882	12.846	4.04426	56.054	8.44809	25.691	5.71934				3.503	2.11191	18.685	4.87755				11.678	3.85602	81.356	10.1777	36.98	6.86181	7.007	2.9869		7.396	3.06869	5.839	2.72662	10.121	3.58977				5.45	2.63423	10.51	3.65811	14.403
3.503	2.11191	19.074	4.92806			24.523	5.58781		29.195	6.0969	23.745	5.49846	41.262	7.2482	47.101	7.74409				3.503	2.11191	15.57	4.45245				3.503	2.11191	13.235	4.10504	10.121	3.58977	43.208	7.41715		36.201	6.78915	3.503	2.11191	20.631	5.12525				42.04	7.31621	3.503	2.11191	12.067
35.423	6.7158	26.859	5.8479			8.953	3.37629		33.087	6.49058	74.738	9.75497	131.96	12.9621	101.597	11.3735				7.396	3.06869	17.906	4.77479				103.933	11.5035	63.06	8.9605	8.564	3.30212	10.899	3.72519		15.57	4.45245	23.356	5.45324	44.765	7.54961				6.228	2.81598	29.195	6.0969	22.188
17.517	4.72264	43.597	7.45047			14.403	4.28234		42.429	7.34999	7.396	3.06869	19.074	4.92806	16.738	4.61644				4.671	2.43871	66.564	9.20608				112.886	11.9888	29.195	6.0969	4.671	2.43871	5.839	2.72662		12.846	4.04426	49.047	7.90244	10.899	3.72519				19.463	4.97806	40.483	7.17945	10.51
6.228	2.81598	10.899	3.72519			8.564	3.30212		68.51	9.33968	31.919	6.37499	13.624	4.16493	7.007	2.9869				7.396	3.06869	3.503	2.11191				49.047	7.90244	113.275	12.0094	3.503	2.11191	16.349	4.56248		8.564	3.30212	21.799	5.26834	36.98	6.86181				3.503	2.11191	36.591	6.82562	7.396
19.852	5.02756	21.799	5.26834			21.02	5.17335		89.53	10.6768	5.839	2.72662	14.403	4.28234	7.396	3.06869				7.396	3.06869	9.342	3.44886				6.228	2.81598	13.624	4.16493	24.134	5.54332	45.154	7.58234		17.128	4.66991	3.503	2.11191	10.51	3.65811				27.638	5.9321	3.503	2.11191	8.564
4.671	2.43871	17.128	4.66991			21.409	5.221		71.235	9.52361	5.839	2.72662	9.732	3.52011	4.671	2.43871				8.564	3.30212	17.906	4.77479				26.859	5.8479	21.799	5.26834	5.839	2.72662	23.356	5.45324		10.121	3.58977	7.007	2.9869	8.564	3.30212				7.007	2.9869	42.04	7.31621	6.228
28.027	5.9737	27.248	5.8901			8.953	3.37629		33.087	6.49058	30.752	6.25737	28.027	5.9737	91.476	10.7922				4.671	2.43871	30.752	6.25737				8.953	3.37629	10.51	3.65811	63.839	9.01567	21.02	5.17335		3.503	2.11191	15.57	4.45245	4.671	2.43871				3.503	2.11191	37.758	6.93361	15.57
20.242	5.0767	12.067	3.91972			3.503	2.11191		33.087	6.49058	3.503	2.11191	26.081	5.76258	15.96	4.50787				25.691	5.71934	5.839	2.72662				59.557	8.70806	3.503	2.11191	84.47	10.3707	122.617	12.4948		11.678	3.85602	3.503	2.11191	5.839	2.72662				14.013	4.22397	21.409	5.221	20.631
14.403	4.28234	6.228	2.81598			4.671	2.43871		35.812	6.75257	17.517	4.72264	40.483	7.17945	3.503	2.11191				31.919	6.37499	26.47	5.8054				87.584	10.5601	3.503	2.11191	4.671	2.43871	60.336	8.76483		8.953	3.37629	10.51	3.65811	14.403	4.28234				6.228	2.81598	24.134	5.54332	38.926
38.926	7.04004	65.007	9.09777			8.953	3.37629		36.98	6.86181	22.577	5.36152	109.772	11.8223	53.329	8.24018				80.188	10.1044	12.456	3.9824				21.02	5.17335	64.617	9.07044	5.45	2.63423	86.027	10.4658		9.732	3.52011	49.825	7.96487	10.51	3.65811				6.228	2.81598	6.228	2.81598	19.463
17.517	4.72264	10.121	3.58977			12.456	3.9824		33.866	6.56655	14.013	4.22397	3.503	2.11191	20.242	5.0767				3.503	2.11191	25.302	5.67587				98.872	11.22	21.409	5.221	34.255	6.60415	43.597	7.45047		3.503	2.11191	19.463	4.97806	3.503	2.11191				22.188	5.31513	12.846	4.04426	10.121
44.765	7.54961	45.154	7.58234			5.839	2.72662		8.953	3.37629	38.926	7.04004	13.624	4.16493	63.06	8.9605				29.195	6.0969	30.362	6.21756				49.825	7.96487	4.671	2.43871	7.785	3.14836	19.074	4.92806		49.047	7.90244	7.007	2.9869	12.067	3.91972				17.517	4.72264	49.047	7.90244	24.913
5.839	2.72662	3.503	2.11191			12.456	3.9824		38.148	6.96933	63.839	9.01567	117.946	12.2545	3.503	2.11191				15.96	4.50787	20.631	5.12525				26.859	5.8479	141.691	13.4316	13.235	4.10504	11.678	3.85602		20.631	5.12525	12.067	3.91972	26.081	5.76258				16.349	4.56248	18.295	4.82638	16.349
15.57	4.45245	10.51	3.65811			5.839	2.72662		82.523	10.2504	54.107	8.30007	57.611	8.56461	34.255	6.60415				22.966	5.40752	8.564	3.30212				30.752	6.25737	5.839	2.72662	55.664	8.41865	4.671	2.43871		22.577	5.36152	3.503	2.11191	23.356	5.45324				9.342	3.44886	7.396	3.06869	3.503
24.523	5.58781	26.47	5.8054			10.51	3.65811		48.658	7.87104	28.027	5.9737	7.396	3.06869	26.47	5.8054				10.899	3.72519	13.624	4.16493				24.134	5.54332	4.671	2.43871	12.067	3.91972	22.577	5.36152		10.121	3.58977	26.859	5.8479	3.503	2.11191				9.342	3.44886	66.953	9.23294	24.134
3.503	2.11191	8.174	3.22606			4.671	2.43871		8.564	3.30212	86.805	10.513	12.067	3.91972	65.785	9.15205				32.698	6.45232	19.463	4.97806				28.805	6.05604	4.671	2.43871	29.584	6.13739	27.248	5.8901		4.671	2.43871	4.671	2.43871	37.369	6.8978				5.839	2.72662	31.141	6.29682	10.51
7.396	3.06869	8.564	3.30212			4.671	2.43871		17.128	4.66991	3.503	2.11191	15.181	4.39648	14.403	4.28234				15.96	4.50787	14.013	4.22397				80.966	10.1533	57.221	8.53558	53.329	8.24018	12.067	3.91972		6.617	2.90259	4.671	2.43871	3.503	2.11191				27.638	5.9321	8.564	3.30212	19.463
10.51	3.65811	3.503	2.11191			5.839	2.72662		56.054	8.44809	11.678	3.85602	52.55	8.17978	53.329	8.24018				14.403	4.28234	24.523	5.58781				73.57	9.67844	3.503	2.11191	19.463	4.97806	18.295	4.82638		4.671	2.43871	40.094	7.14488	4.671	2.43871				10.121	3.58977	8.953	3.37629	24.913
12.456	3.9824	10.121	3.58977			3.503	2.11191		17.128	4.66991	14.013	4.22397	91.476	10.7922	22.966	5.40752				6.228	2.81598	11.678	3.85602				8.174	3.22606	4.671	2.43871	40.483	7.17945	4.671	2.43871		10.51	3.65811	3.503	2.11191	12.067	3.91972				12.067	3.91972	9.342	3.44886	4.671
15.96	4.50787	6.228	2.81598			3.503	2.11191		47.879	7.80778	25.302	5.67587	15.57	4.45245	5.839	2.72662				14.403	4.28234	66.174	9.17907				17.517	4.72264	106.658	11.6534	124.174	12.5739	5.839	2.72662		15.96	4.50787	10.899	3.72519	79.409	10.0552				6.228	2.81598	40.094	7.14488	5.839
43.987	7.48372	4.671	2.43871			8.564	3.30212		36.98	6.86181	17.128	4.66991	50.604	8.02689	52.55	8.17978				93.423	10.9064	10.899	3.72519				4.671	2.43871	7.785	3.14836	47.49	7.776	3.503	2.11191		3.503	2.11191	6.228	2.81598	18.685	4.87755				18.685	4.87755	4.671	2.43871	19.852
5.839	2.72662	73.96	9.70406			48.658	7.87104		15.57	4.45245	14.403	4.28234	24.134	5.54332	8.564	3.30212				8.953	3.37629	16.349	4.56248				13.235	4.10504	47.879	7.80778	8.564	3.30212	24.523	5.58781		3.503	2.11191	3.503	2.11191	4.671	2.43871				10.899	3.72519	7.785	3.14836	5.839
12.067	3.91972	25.302	5.67587			27.638	5.9321		29.584	6.13739	33.087	6.49058	12.067	3.91972	7.396	3.06869				20.631	5.12525	40.483	7.17945				191.127	15.5997	5.839	2.72662	16.349	4.56248	31.141	6.29682		4.671	2.43871	23.356	5.45324	12.456	3.9824				4.671	2.43871	10.121	3.58977	12.067
3.503	2.11191	12.846	4.04426			84.47	10.3707		36.201	6.78915	10.121	3.58977	17.517	4.72264	12.067	3.91972				17.128	4.66991	27.638	5.9321				16.738	4.61644	40.094	7.14488	7.007	2.9869	11.678	3.85602		9.732	3.52011	39.705	7.11013	19.852	5.02756				22.577	5.36152	17.128	4.66991	11.678
12.067	3.91972	8.564	3.30212			30.362	6.21756		127.288	12.7306	70.846	9.49758	36.591	6.82562	9.342	3.44886				7.396	3.06869	8.564	3.30212				63.839	9.01567	4.671	2.43871	5.839	2.72662	72.403	9.60137		11.678	3.85602	12.846	4.04426	8.953	3.37629				19.074	4.92806	12.846	4.04426	12.067
30.362	6.21756	21.799	5.26834			8.953	3.37629		19.463	4.97806	14.792	4.33979	10.51	3.65811	22.966	5.40752				45.544	7.61501	36.98	6.86181				90.698	10.7462	4.671	2.43871	4.671	2.43871	17.906	4.77479		28.416	6.01501	3.503	2.11191	11.678	3.85602				22.577	5.36152	10.899	3.72519	9.732
8.564	3.30212	4.671	2.43871			33.866	6.56655		55.275	8.38918	44.376	7.51673	73.57	9.67844	12.067	3.91972				5.839	2.72662	3.503	2.11191				65.007	9.09777	31.53	6.33603	12.456	3.9824	7.785	3.14836		8.953	3.37629	3.503	2.11191	10.51	3.65811				6.228	2.81598	18.685	4.87755	28.416
24.134	5.54332	13.235	4.10504			38.148	6.96933		39.705	7.11013	43.597	7.45047	79.409	10.0552	11.678	3.85602				31.53	6.33603	37.758	6.93361				78.631	10.0058	66.953	9.23294	7.396	3.06869	12.067	3.91972		14.792	4.33979	15.96	4.50787	12.067	3.91972				9.732	3.52011	5.839	2.72662	15.96
6.228	2.81598	49.436	7.93372			20.242	5.0767		44.376	7.51673	12.846	4.04426	12.846	4.04426	73.181	9.65282				3.503	2.11191	22.966	5.40752				46.322	7.67978	9.732	3.52011	10.121	3.58977	15.57	4.45245		8.564	3.30212	12.456	3.9824	7.785	3.14836				5.839	2.72662	15.181	4.39648	13.624
19.074	4.92806	51.772	8.119			19.463	4.97806		56.832	8.50651	26.47	5.8054	29.584	6.13739	3.503	2.11191				17.517	4.72264	5.839	2.72662				65.007	9.09777	42.819	7.38369	9.732	3.52011	5.839	2.72662		12.846	4.04426	7.396	3.06869	3.503	2.11191				17.906	4.77479	26.859	5.8479	10.51
42.04	7.31621	7.785	3.14836			8.564	3.30212		95.758	11.0419	34.644	6.64154	36.591	6.82562	17.517	4.72264				26.081	5.76258	10.899	3.72519				44.765	7.54961	99.262	11.2421	9.342	3.44886	10.121	3.58977		6.228	2.81598	29.195	6.0969	16.349	4.56248				16.738	4.61644	3.503	2.11191	25.691
15.57	4.45245	11.678	3.85602			19.074	4.92806		29.195	6.0969	57.611	8.56461	42.819	7.38369	57.221	8.53558				8.953	3.37629	28.805	6.05604				6.228	2.81598	14.792	4.33979	20.242	5.0767	24.134	5.54332		4.671	2.43871	35.034	6.67882	24.523	5.58781				7.785	3.14836	6.228	2.81598	40.094
36.98	6.86181	35.812	6.75257			3.503	2.11191		48.268	7.83943	14.013	4.22397	21.409	5.221	31.53	6.33603				21.02	5.17335	30.362	6.21756				77.463	9.93121	7.396	3.06869	28.416	6.01501	10.121	3.58977		4.671	2.43871	46.322	7.67978	7.396	3.06869				29.973	6.17761	19.074	4.92806	8.953
52.94	8.21007	73.57	9.67844			7.007	2.9869		19.074	4.92806	52.55	8.17978	13.624	4.16493	28.027	5.9737				7.007	2.9869	17.517	4.72264				96.926	11.109	36.98	6.86181	13.235	4.10504	19.074	4.92806		28.805	6.05604	3.503	2.11191	4.671	2.43871				9.342	3.44886	3.503	2.11191	9.342
7.785	3.14836	3.503	2.11191						8.174	3.22606	13.235	4.10504	12.456	3.9824	10.121	3.58977				4.671	2.43871	35.423	6.7158				39.705	7.11013	47.49	7.776	12.067	3.91972	24.523	5.58781		3.503	2.11191	4.671	2.43871	5.839	2.72662				8.564	3.30212	14.403	4.28234	23.356
28.027	5.9737	15.57	4.45245						37.369	6.8978	306.738	19.7624	28.027	5.9737	33.476	6.52863				26.859	5.8479	22.188	5.31513				8.564	3.30212	44.765	7.54961	3.503	2.11191	8.953	3.37629		14.792	4.33979	28.416	6.01501	3.503	2.11191				7.007	2.9869	29.584	6.13739	16.349
25.691	5.71934	15.57	4.45245						47.879	7.80778	19.074	4.92806	24.134	5.54332	18.295	4.82638						4.671	2.43871				43.208	7.41715	94.591	10.9744	46.322	7.67978	10.899	3.72519		26.47	5.8054	3.503	2.11191	3.503	2.11191				27.248	5.8901	7.785	3.14836	3.503
16.349	4.56248	53.718	8.27018						31.919	6.37499	58.778	8.65092	10.51	3.65811	11.678	3.85602						6.228	2.81598				7.785	3.14836	4.671	2.43871	41.651	7.28229	20.631	5.12525		13.624	4.16493	3.503	2.11191	7.007	2.9869				21.409	5.221	30.752	6.25737	3.503
31.53	6.33603	36.591	6.82562						43.987	7.48372	11.678	3.85602	87.973	10.5835	15.57	4.45245						9.732	3.52011				17.906	4.77479	4.671	2.43871	9.732	3.52011	12.067	3.91972		5.839	2.72662	5.839	2.72662	6.228	2.81598				18.295	4.82638	14.013	4.22397	12.067
6.228	2.81598	14.792	4.33979						68.121	9.31313	10.899	3.72519	44.765	7.54961	3.503	2.11191						35.423	6.7158				61.114	8.82116	4.671	2.43871	9.732	3.52011	5.45	2.63423		38.537	7.00477	17.906	4.77479						19.074	4.92806	16.738	4.61644	7.396
8.174	3.22606	18.295	4.82638						31.53	6.33603	38.148	6.96933	66.564	9.20608	77.463	9.93121											37.369	6.8978	7.007	2.9869	3.503	2.11191	5.45	2.63423		11.289	3.79125	4.671	2.43871						7.396	3.06869	19.852	5.02756	19.463
5.839	2.72662	5.839	2.72662						38.537	7.00477	18.685	4.87755	131.57	12.943	25.691	5.71934											24.523	5.58781	14.013	4.22397	14.792	4.33979	193.074	15.679		15.181	4.39648	40.483	7.17945						14.013	4.22397	12.456	3.9824	29.973
26.859	5.8479	23.745	5.49846						97.705	11.1536	3.503	2.11191	56.443	8.47735	4.671	2.43871											49.436	7.93372	43.597	7.45047	4.671	2.43871	63.45	8.98816		41.651	7.28229	12.067	3.91972						29.973	6.17761	34.644	6.64154	20.242
54.497	8.32993	11.289	3.79125						36.591	6.82562	17.906	4.77479	19.852	5.02756	11.678	3.85602											33.476	6.52863	105.49	11.5894	12.456	3.9824	4.671	2.43871		5.839	2.72662	10.51	3.65811						25.691	5.71934	3.503	2.11191	3.503
37.369	6.8978	14.013	4.22397						154.148	14.0095	53.329	8.24018	138.188	13.2645	52.161	8.14945											13.624	4.16493	81.356	10.1777	51.772	8.119	18.295	4.82638		4.671	2.43871	9.342	3.44886						12.067	3.91972	3.503	2.11191	16.349
47.49	7.776	8.564	3.30212						12.456	3.9824	56.443	8.47735	3.503	2.11191	37.758	6.93361											90.698	10.7462	38.148	6.96933	52.94	8.21007	22.188	5.31513		10.121	3.58977	38.148	6.96933						21.409	5.221	29.195	6.0969	9.342
6.228	2.81598	28.805	6.05604						59.557	8.70806	43.987	7.48372	8.564	3.30212	78.631	10.0058											82.913	10.2746	34.255	6.60415	35.423	6.7158	27.638	5.9321		5.839	2.72662	20.631	5.12525						21.799	5.26834	24.913	5.63207	17.517
17.517	4.72264	16.738	4.61644						81.745	10.202	3.503	2.11191	63.839	9.01567	28.416	6.01501											22.966	5.40752	4.671	2.43871	63.45	8.98816	14.792	4.33979		3.503	2.11191	22.188	5.31513						35.034	6.67882	8.174	3.22606	23.356
29.195	6.0969	5.839	2.72662						40.483	7.17945	25.691	5.71934	59.168	8.67958	3.503	2.11191											29.584	6.13739	72.013	9.57548	18.685	4.87755	7.007	2.9869		3.503	2.11191	4.671	2.43871						7.396	3.06869	5.839	2.72662	25.302
14.013	4.22397	14.013	4.22397						143.637	13.5235	48.268	7.83943	44.376	7.51673	26.859	5.8479											66.564	9.20608	56.832	8.50651	12.456	3.9824	13.235	4.10504		19.074	4.92806	16.738	4.61644						8.953	3.37629	32.309	6.41382	16.738
10.51	3.65811	3.503	2.11191						57.611	8.56461	27.638	5.9321	15.96	4.50787	9.342	3.44886											96.926	11.109	3.503	2.11191	7.007	2.9869	3.503	2.11191		6.228	2.81598	23.745	5.49846						10.899	3.72519	23.745	5.49846	12.067
6.228	2.81598	15.57	4.45245						4.671	2.43871	17.128	4.66991	311.798	19.9247	101.986	11.3953											22.188	5.31513	31.141	6.29682	16.349	4.56248	38.926	7.04004		18.295	4.82638	5.839	2.72662						22.188	5.31513	8.564	3.30212	35.812
6.228	2.81598	13.235	4.10504						21.409	5.221	69.289	9.39263	19.074	4.92806	44.376	7.51673											59.168	8.67958	44.765	7.54961	19.852	5.02756	4.671	2.43871		10.899	3.72519	4.671	2.43871						17.128	4.66991	56.054	8.44809	10.121
47.101	7.74409	24.913	5.63207						45.154	7.58234	45.933	7.64747	43.597	7.45047	15.181	4.39648											82.913	10.2746	3.503	2.11191	7.396	3.06869	21.409	5.221		14.013	4.22397	25.302	5.67587						17.906	4.77479	4.671	2.43871	4.671
63.45	8.98816	19.463	4.97806						43.987	7.48372	86.416	10.4894	11.289	3.79125	88.752	10.6303											7.396	3.06869	39.705	7.11013	3.503	2.11191	12.846	4.04426		11.289	3.79125	16.738	4.61644						5.839	2.72662	24.134	5.54332	8.564
14.403	4.28234	16.349	4.56248						68.121	9.31313	27.248	5.8901	14.792	4.33979	8.953	3.37629											58	8.59348	61.503	8.84918	33.476	6.52863	14.403	4.28234		15.181	4.39648	10.899	3.72519						17.128	4.66991	5.839	2.72662	17.906
12.067	3.91972	7.396	3.06869						50.993	8.05769	116	12.153	23.356	5.45324	19.463	4.97806											8.953	3.37629	70.067	9.44522	76.684	9.88115	14.792	4.33979		11.289	3.79125	6.617	2.90259						18.685	4.87755	18.295	4.82638	5.839
14.013	4.22397								168.939	14.6663	4.671	2.43871	74.738	9.75497	47.879	7.80778											47.879	7.80778	93.033	10.8836	30.752	6.25737	5.839	2.72662		4.671	2.43871	3.503	2.11191						12.456	3.9824	20.242	5.0767	14.013
20.631	5.12525								138.577	13.2831	9.342	3.44886	23.745	5.49846	75.906	9.8309											63.839	9.01567	75.517	9.80567	40.483	7.17945	9.732	3.52011		21.409	5.221	15.57	4.45245						12.067	3.91972	27.248	5.8901	16.738
7.007	2.9869								39.705	7.11013	85.248	10.4183	14.792	4.33979	19.074	4.92806											75.517	9.80567	36.98	6.86181	7.396	3.06869	62.671	8.93282		42.819	7.38369	4.671	2.43871						27.248	5.8901	41.262	7.2482	15.57
24.913	5.63207								45.154	7.58234	6.228	2.81598	75.127	9.78032	45.154	7.58234											28.416	6.01501	80.577	10.1289	9.342	3.44886	10.51	3.65811		30.752	6.25737	3.503	2.11191						9.342	3.44886	12.067	3.91972	5.839
18.295	4.82638								14.013	4.22397	33.476	6.52863	88.752	10.6303	43.208	7.41715											12.846	4.04426	4.671	2.43871	13.235	4.10504	7.396	3.06869		6.228	2.81598	3.503	2.11191						20.242	5.0767	8.953	3.37629	37.758
44.765	7.54961								68.51	9.33968	12.067	3.91972	6.228	2.81598	40.483	7.17945											26.47	5.8054	18.685	4.87755	36.98	6.86181	56.054	8.44809		7.396	3.06869								16.738	4.61644	15.96	4.50787	5.839
7.785	3.14836								7.396	3.06869	19.074	4.92806	130.792	12.9046	4.671	2.43871											5.839	2.72662	52.161	8.14945	7.007	2.9869	10.899	3.72519		12.067	3.91972								12.456	3.9824	33.476	6.52863	7.396
35.423	6.7158								8.953	3.37629	84.47	10.3707	27.248	5.8901	13.235	4.10504											6.228	2.81598	3.503	2.11191	8.174	3.22606	22.188	5.31513		10.121	3.58977								21.409	5.221	14.403	4.28234	11.678
21.409	5.221								8.953	3.37629	4.671	2.43871	24.134	5.54332	87.195	10.5366											3.503	2.11191	88.362	10.6069	7.007	2.9869	9.342	3.44886		3.503	2.11191								23.745	5.49846	28.416	6.01501	5.839
11.678	3.85602								66.953	9.23294	31.53	6.33603	70.067	9.44522	8.953	3.37629											32.698	6.45232	58	8.59348	4.671	2.43871	4.671	2.43871		12.456	3.9824								24.523	5.58781	13.624	4.16493	7.785
4.671	2.43871								23.745	5.49846	47.101	7.74409	7.007	2.9869	19.463	4.97806											7.785	3.14836	62.282	8.90505	12.846	4.04426	4.671	2.43871		10.51	3.65811								5.45	2.63423	5.839	2.72662	14.403
25.302	5.67587								48.268	7.83943	61.503	8.84918	3.503	2.11191	30.752	6.25737											22.188	5.31513	3.503	2.11191	15.57	4.45245	7.007	2.9869		4.671	2.43871								7.785	3.14836	17.906	4.77479	18.685
7.785	3.14836								26.081	5.76258	3.503	2.11191	103.544	11.482	22.577	5.36152											3.503	2.11191	81.745	10.202	11.678	3.85602	9.732	3.52011		56.832	8.50651								21.409	5.221	4.671	2.43871	10.51
20.242	5.0767								3.503	2.11191	18.295	4.82638	72.403	9.60137	17.517	4.72264											89.141	10.6535	68.121	9.31313	12.846	4.04426	24.523	5.58781		42.04	7.31621								7.396	3.06869	14.013	4.22397	13.624
63.45	8.98816								35.812	6.75257	86.416	10.4894	24.913	5.63207	18.685	4.87755											4.671	2.43871	28.416	6.01501	121.839	12.4551	26.47	5.8054		15.96	4.50787								8.564	3.30212	25.302	5.67587	26.081
3.503	2.11191								8.953	3.37629	141.691	13.4316	93.423	10.9064	30.362	6.21756											3.503	2.11191	8.174	3.22606	79.02	10.0305	29.584	6.13739		15.181	4.39648								13.235	4.10504	3.503	2.11191	8.564
19.852	5.02756								20.242	5.0767	73.57	9.67844	85.248	10.4183	14.013	4.22397											4.671	2.43871	5.839	2.72662	7.396	3.06869	3.503	2.11191		10.121	3.58977								10.121	3.58977	5.839	2.72662	22.577
35.034	6.67882								73.96	9.70406	61.114	8.82116	4.671	2.43871	4.671	2.43871											71.235	9.52361	3.503	2.11191	27.638	5.9321	3.503	2.11191		13.235	4.10504								5.45	2.63423	12.846	4.04426	15.57
6.228	2.81598								19.463	4.97806	52.55	8.17978	44.765	7.54961	12.456	3.9824											4.671	2.43871	4.671	2.43871	8.953	3.37629	52.94	8.21007		25.691	5.71934								14.013	4.22397	4.671	2.43871	5.839
22.188	5.31513								45.544	7.61501	51.383	8.08844	37.758	6.93361	3.503	2.11191											14.792	4.33979	3.503	2.11191	29.584	6.13739	6.228	2.81598		11.678	3.85602								7.007	2.9869	7.396	3.06869	12.067
34.255	6.60415								3.503	2.11191	9.342	3.44886	216.819	16.6151	19.852	5.02756											103.154	11.4604	56.832	8.50651	49.436	7.93372	6.228	2.81598		8.564	3.30212								8.953	3.37629	18.685	4.87755	9.732
54.886	8.35961								11.289	3.79125	9.732	3.52011	12.067	3.91972	35.034	6.67882											10.51	3.65811	60.725	8.79304	43.987	7.48372	7.007	2.9869		4.671	2.43871								5.839	2.72662	11.678	3.85602	7.396
10.51	3.65811								82.134	10.2263	28.416	6.01501	27.248	5.8901	63.06	8.9605											18.295	4.82638	64.617	9.07044	17.517	4.72264	45.933	7.64747		8.953	3.37629								41.651	7.28229	11.289	3.79125	4.671
41.262	7.2482								29.584	6.13739	47.49	7.776	92.644	10.8608	49.047	7.90244											7.007	2.9869	111.718	11.9266	10.899	3.72519	21.409	5.221		16.349	4.56248								4.671	2.43871	10.51	3.65811	8.564
3.503	2.11191								79.409	10.0552	8.953	3.37629	218.765	16.6895	8.953	3.37629											172.443	14.8176	8.953	3.37629	5.839	2.72662	40.094	7.14488		5.839	2.72662								5.839	2.72662	36.201	6.78915	21.02
12.456	3.9824								50.604	8.02689	35.034	6.67882	29.195	6.0969	28.805	6.05604											132.738	13.0003	54.886	8.35961	4.671	2.43871	8.953	3.37629		7.396	3.06869								7.396	3.06869	22.188	5.31513	10.51
14.403	4.28234								20.242	5.0767	14.013	4.22397	8.564	3.30212	12.456	3.9824											98.483	11.1979	10.121	3.58977	61.893	8.8772	12.456	3.9824		5.839	2.72662								4.671	2.43871	9.732	3.52011	14.403
3.503	2.11191								44.765	7.54961	37.369	6.8978	17.517	4.72264	21.409	5.221											59.557	8.70806	10.51	3.65811	5.839	2.72662	5.839	2.72662		7.396	3.06869								27.638	5.9321	4.671	2.43871	7.007
8.564	3.30212								10.121	3.58977	42.04	7.31621	22.577	5.36152	23.356	5.45324											35.034	6.67882	8.564	3.30212	13.235	4.10504	112.497	11.9681		6.228	2.81598								3.503	2.11191	21.02	5.17335	4.671
6.228	2.81598								63.06	8.9605	53.718	8.27018	51.772	8.119	26.081	5.76258											12.846	4.04426	21.409	5.221	3.503	2.11191	40.483	7.17945		4.671	2.43871								7.007	2.9869	17.128	4.66991	17.517
12.846	4.04426								3.503	2.11191	36.591	6.82562	3.503	2.11191	21.799	5.26834											78.242	9.98102	8.564	3.30212	4.671	2.43871	15.57	4.45245											3.503	2.11191	15.57	4.45245	10.899
101.208	11.3517								38.148	6.96933	27.638	5.9321	15.181	4.39648	50.215	7.99598											4.671	2.43871	37.758	6.93361	39.705	7.11013	9.732	3.52011											17.517	4.72264	23.745	5.49846	36.201
28.805	6.05604								15.181	4.39648	44.765	7.54961	39.315	7.07513	16.738	4.61644											52.94	8.21007	31.53	6.33603	13.235	4.10504	15.181	4.39648											11.289	3.79125	6.228	2.81598	10.121
26.47	5.8054								46.322	7.67978	48.658	7.87104	5.839	2.72662	17.517	4.72264											6.228	2.81598	3.503	2.11191	3.503	2.11191	3.503	2.11191											12.067	3.91972	29.584	6.13739	20.242
3.503	2.11191								7.396	3.06869	21.799	5.26834	19.463	4.97806	36.98	6.86181											66.953	9.23294	17.906	4.77479	110.161	11.8432	20.242	5.0767											13.235	4.10504	10.51	3.65811	25.691
4.671	2.43871								16.738	4.61644	6.617	2.90259	3.503	2.11191	3.503	2.11191											133.127	13.0193	70.067	9.44522	8.174	3.22606	14.013	4.22397											4.671	2.43871	49.047	7.90244	18.295
105.879	11.6107								7.396	3.06869	26.081	5.76258	33.476	6.52863	10.51	3.65811											33.087	6.49058	133.517	13.0384	3.503	2.11191	5.839	2.72662											14.013	4.22397	33.866	6.56655	8.953
14.792	4.33979								7.396	3.06869	34.255	6.60415	88.362	10.6069	30.362	6.21756											49.436	7.93372	72.792	9.62713	5.839	2.72662	33.866	6.56655											8.564	3.30212	42.04	7.31621	13.624
6.228	2.81598								19.852	5.02756	15.181	4.39648	53.718	8.27018	3.503	2.11191											149.087	13.7776	54.107	8.30007	3.503	2.11191	3.503	2.11191											10.899	3.72519	30.752	6.25737	15.96
27.638	5.9321								30.752	6.25737	36.98	6.86181	40.872	7.21387	66.564	9.20608											63.839	9.01567	42.819	7.38369	20.242	5.0767	3.503	2.11191											26.081	5.76258	21.799	5.26834	19.463
11.289	3.79125								18.685	4.87755	36.201	6.78915	8.953	3.37629	10.899	3.72519											79.02	10.0305	98.483	11.1979	89.141	10.6535	35.812	6.75257											6.228	2.81598	9.342	3.44886	9.342
3.503	2.11191								9.342	3.44886	13.235	4.10504	160.376	14.2898	36.98	6.86181											57.221	8.53558	15.57	4.45245	10.121	3.58977	11.678	3.85602											4.671	2.43871	12.456	3.9824	8.564
25.302	5.67587								10.51	3.65811	5.839	2.72662	8.564	3.30212	17.128	4.66991											3.503	2.11191	52.94	8.21007	3.503	2.11191	34.255	6.60415											7.785	3.14836	4.671	2.43871	27.248
39.705	7.11013								159.597	14.255	75.517	9.80567	17.517	4.72264	63.45	8.98816											47.879	7.80778	10.51	3.65811	42.819	7.38369	16.349	4.56248											17.517	4.72264	12.067	3.91972	29.195
19.852	5.02756								42.429	7.34999	58	8.59348	28.805	6.05604	18.295	4.82638											7.396	3.06869	102.376	11.4171	7.396	3.06869	12.456	3.9824											17.128	4.66991	4.671	2.43871	16.738
15.96	4.50787								9.342	3.44886	3.503	2.11191	18.685	4.87755	31.141	6.29682											5.839	2.72662	6.617	2.90259	7.007	2.9869	4.671	2.43871											13.235	4.10504	31.919	6.37499	10.121
12.067	3.91972								52.55	8.17978	33.087	6.49058	3.503	2.11191	5.839	2.72662											32.698	6.45232	82.134	10.2263	92.255	10.838	9.342	3.44886											12.067	3.91972	15.57	4.45245	10.121
24.523	5.58781								26.859	5.8479	82.523	10.2504	10.899	3.72519	11.678	3.85602											42.429	7.34999	31.919	6.37499	3.503	2.11191	23.356	5.45324											8.953	3.37629	14.792	4.33979	9.732
35.034	6.67882								22.966	5.40752	27.638	5.9321	110.161	11.8432	7.007	2.9869											5.839	2.72662	3.503	2.11191	31.53	6.33603	16.349	4.56248											10.51	3.65811	36.591	6.82562	13.235
8.564	3.30212								12.067	3.91972	33.866	6.56655	27.638	5.9321	8.174	3.22606											59.168	8.67958	12.456	3.9824	8.174	3.22606	5.839	2.72662											15.96	4.50787	4.671	2.43871	10.899
7.785	3.14836								31.141	6.29682	70.846	9.49758	67.342	9.25973	28.416	6.01501											77.463	9.93121	34.644	6.64154	124.953	12.6133	40.094	7.14488											12.456	3.9824	8.953	3.37629	33.087
15.181	4.39648								36.201	6.78915	12.846	4.04426	32.698	6.45232	5.839	2.72662											10.51	3.65811	55.664	8.41865	3.503	2.11191	13.235	4.10504											10.899	3.72519	36.591	6.82562	7.785
52.94	8.21007								15.57	4.45245	17.517	4.72264	15.57	4.45245	33.087	6.49058											65.396	9.12495	53.718	8.27018	3.503	2.11191	31.53	6.33603											14.792	4.33979	40.483	7.17945	6.228
12.067	3.91972								18.685	4.87755	12.456	3.9824	18.295	4.82638	32.309	6.41382											112.497	11.9681	12.846	4.04426	110.939	11.8849	4.671	2.43871											12.067	3.91972	14.792	4.33979	19.074
47.101	7.74409								12.456	3.9824	40.094	7.14488	19.852	5.02756	56.054	8.44809											84.859	10.3945	76.684	9.88115	7.396	3.06869	73.57	9.67844											5.839	2.72662	20.631	5.12525	4.671
5.839	2.72662								33.476	6.52863	8.953	3.37629	21.799	5.26834	12.846	4.04426											55.275	8.38918	4.671	2.43871	18.295	4.82638	70.846	9.49758											17.517	4.72264	7.396	3.06869	19.852
21.02	5.17335								55.664	8.41865	26.47	5.8054	18.685	4.87755	8.953	3.37629											28.027	5.9737	54.886	8.35961	3.503	2.11191	31.141	6.29682											26.859	5.8479	36.591	6.82562	8.174
6.228	2.81598								15.96	4.50787	11.678	3.85602	30.752	6.25737	24.523	5.58781											49.825	7.96487	35.812	6.75257	43.597	7.45047	19.074	4.92806											24.523	5.58781	7.007	2.9869	5.839
8.953	3.37629								8.953	3.37629	30.362	6.21756	91.476	10.7922	59.168	8.67958											8.564	3.30212	10.121	3.58977	71.235	9.52361	16.349	4.56248											3.503	2.11191	12.846	4.04426	17.517
5.839	2.72662								79.409	10.0552	122.228	12.475	20.242	5.0767	10.51	3.65811											8.564	3.30212	8.564	3.30212	30.362	6.21756	4.671	2.43871											22.188	5.31513	12.456	3.9824	8.564
22.577	5.36152								40.094	7.14488	28.416	6.01501	21.799	5.26834	4.671	2.43871											5.839	2.72662	5.839	2.72662	8.174	3.22606	12.067	3.91972											8.953	3.37629	8.564	3.30212
6.228	2.81598								95.369	11.0194	22.188	5.31513	3.503	2.11191	12.846	4.04426											66.564	9.20608	12.846	4.04426	23.356	5.45324	3.503	2.11191											28.416	6.01501	18.295	4.82638
8.174	3.22606								87.584	10.5601	3.503	2.11191	8.564	3.30212	7.396	3.06869											40.872	7.21387	9.732	3.52011	54.497	8.32993	21.409	5.221											4.671	2.43871	10.899	3.72519
8.564	3.30212								3.503	2.11191	64.228	9.0431	15.96	4.50787	22.188	5.31513											7.007	2.9869	3.503	2.11191	20.242	5.0767	14.013	4.22397											38.148	6.96933	51.383	8.08844
5.839	2.72662								49.047	7.90244	4.671	2.43871	58	8.59348	6.228	2.81598											54.107	8.30007	8.564	3.30212	47.49	7.776	8.174	3.22606											14.403	4.28234	54.497	8.32993
12.846	4.04426								20.631	5.12525	30.752	6.25737	120.282	12.3753	15.96	4.50787											20.631	5.12525	6.228	2.81598	22.188	5.31513	16.349	4.56248											7.007	2.9869	10.51	3.65811
4.671	2.43871								42.819	7.38369	48.658	7.87104	13.624	4.16493	13.235	4.10504											70.846	9.49758	30.362	6.21756	3.503	2.11191	42.819	7.38369											21.02	5.17335	21.409	5.221
6.228	2.81598								110.161	11.8432	15.96	4.50787	9.342	3.44886	41.651	7.28229											29.973	6.17761	10.121	3.58977	31.919	6.37499	3.503	2.11191											5.839	2.72662	4.671	2.43871
									13.624	4.16493	29.584	6.13739	42.429	7.34999	4.671	2.43871											79.02	10.0305	3.503	2.11191	5.839	2.72662	33.476	6.52863											6.228	2.81598	13.235	4.10504
									53.718	8.27018	34.255	6.60415	14.013	4.22397	24.134	5.54332											4.671	2.43871	12.846	4.04426	5.45	2.63423	17.128	4.66991											9.342	3.44886	5.839	2.72662
									24.134	5.54332	5.839	2.72662	9.732	3.52011	34.255	6.60415											89.141	10.6535	32.309	6.41382	84.47	10.3707	12.846	4.04426											12.067	3.91972	6.228	2.81598
									20.631	5.12525	10.121	3.58977	7.396	3.06869	66.564	9.20608											31.141	6.29682	8.953	3.37629	3.503	2.11191	10.121	3.58977											20.242	5.0767	11.678	3.85602
									14.013	4.22397	4.671	2.43871	10.121	3.58977	61.114	8.82116											17.517	4.72264	71.235	9.52361	6.228	2.81598	27.638	5.9321											10.51	3.65811	5.45	2.63423
									3.503	2.11191	91.866	10.8151	18.295	4.82638	80.577	10.1289											82.523	10.2504	42.819	7.38369	3.503	2.11191	10.51	3.65811											6.228	2.81598	25.691	5.71934
									18.295	4.82638	6.228	2.81598	30.752	6.25737	14.792	4.33979											31.919	6.37499	3.503	2.11191	34.255	6.60415	4.671	2.43871											16.738	4.61644	40.094	7.14488
									5.839	2.72662	30.362	6.21756	14.013	4.22397	6.228	2.81598											8.564	3.30212	8.953	3.37629	21.799	5.26834	26.47	5.8054											25.302	5.67587	8.564	3.30212
									33.866	6.56655	35.812	6.75257	21.409	5.221	107.825	11.717											31.53	6.33603	5.839	2.72662	36.201	6.78915	66.174	9.17907											4.671	2.43871	8.953	3.37629
									49.825	7.96487	43.987	7.48372	90.309	10.7231	68.899	9.36616											36.591	6.82562	3.503	2.11191	12.846	4.04426	9.342	3.44886											8.174	3.22606	3.503	2.11191
									29.973	6.17761	41.651	7.28229	22.188	5.31513	36.201	6.78915											107.825	11.717	77.074	9.90624	22.188	5.31513	24.913	5.63207											5.839	2.72662	14.013	4.22397
									8.953	3.37629	23.745	5.49846	10.121	3.58977	15.181	4.39648											7.007	2.9869	39.705	7.11013	5.839	2.72662	26.859	5.8479													44.376	7.51673
									33.866	6.56655	7.007	2.9869	29.584	6.13739	45.933	7.64747											41.262	7.2482	29.973	6.17761	42.429	7.34999	16.349	4.56248													12.067	3.91972
									94.98	10.9969	15.96	4.50787	64.617	9.07044	35.812	6.75257											82.913	10.2746	3.503	2.11191	69.289	9.39263	3.503	2.11191													7.007	2.9869
									26.859	5.8479	61.503	8.84918	8.564	3.30212	95.369	11.0194											7.007	2.9869	54.886	8.35961	3.503	2.11191	61.503	8.84918													10.121	3.58977
									18.685	4.87755	19.463	4.97806	24.134	5.54332	19.074	4.92806											22.966	5.40752	4.671	2.43871	4.671	2.43871	8.174	3.22606													3.503	2.11191
									75.906	9.8309	7.396	3.06869	35.812	6.75257	153.369	13.9741											45.544	7.61501	54.886	8.35961	16.349	4.56248	110.55	11.8641													29.584	6.13739
									43.208	7.41715	79.02	10.0305	9.732	3.52011	10.121	3.58977											20.242	5.0767	15.96	4.50787	66.564	9.20608	27.248	5.8901													10.121	3.58977
									10.51	3.65811	7.007	2.9869	61.114	8.82116	10.121	3.58977											9.732	3.52011	25.302	5.67587	10.899	3.72519	31.141	6.29682													7.396	3.06869
									69.678	9.41896	12.067	3.91972	28.027	5.9737	63.839	9.01567											10.121	3.58977	70.067	9.44522	16.738	4.61644	3.503	2.11191													19.463	4.97806
									30.362	6.21756	92.255	10.838	9.342	3.44886	35.812	6.75257											8.564	3.30212	73.57	9.67844	39.315	7.07513	8.174	3.22606													10.51	3.65811
									82.913	10.2746	21.799	5.26834	19.852	5.02756	31.53	6.33603											4.671	2.43871	69.289	9.39263	28.416	6.01501	104.322	11.5251													26.081	5.76258
									7.785	3.14836	14.792	4.33979	48.658	7.87104	56.443	8.47735											3.503	2.11191	6.228	2.81598	87.973	10.5835	8.564	3.30212													23.356	5.45324
									14.792	4.33979	10.121	3.58977	28.416	6.01501	35.423	6.7158											73.96	9.70406	26.859	5.8479	56.443	8.47735	61.114	8.82116													11.678	3.85602
									54.107	8.30007	28.805	6.05604	72.013	9.57548	15.57	4.45245											13.624	4.16493	233.946	17.2589	22.966	5.40752	30.362	6.21756													25.302	5.67587
									43.597	7.45047	22.188	5.31513	59.168	8.67958	12.846	4.04426											4.671	2.43871	7.007	2.9869	23.356	5.45324	12.456	3.9824													30.752	6.25737
									91.087	10.7692	52.161	8.14945	13.624	4.16493	72.013	9.57548											24.523	5.58781	70.846	9.49758	12.067	3.91972	10.121	3.58977													12.456	3.9824
									99.262	11.2421	29.973	6.17761	10.121	3.58977	8.953	3.37629											63.839	9.01567	3.503	2.11191	11.678	3.85602	40.483	7.17945													16.738	4.61644
									10.51	3.65811	43.597	7.45047	23.356	5.45324	22.577	5.36152											155.315	14.0625	110.939	11.8849	22.577	5.36152	43.987	7.48372													7.396	3.06869
									67.342	9.25973	7.007	2.9869	46.711	7.71196	34.644	6.64154											29.195	6.0969	3.503	2.11191	13.624	4.16493	25.302	5.67587													16.738	4.61644
									24.523	5.58781	22.577	5.36152	17.906	4.77479	12.456	3.9824											37.758	6.93361	20.242	5.0767	14.013	4.22397	21.409	5.221													39.705	7.11013
									11.678	3.85602	38.537	7.00477	34.255	6.60415	4.671	2.43871											8.564	3.30212	13.235	4.10504	3.503	2.11191	19.074	4.92806													4.671	2.43871
									10.899	3.72519	35.034	6.67882	18.295	4.82638	5.839	2.72662											9.342	3.44886	8.174	3.22606	14.792	4.33979	3.503	2.11191													4.671	2.43871
									19.463	4.97806	75.517	9.80567	19.463	4.97806	26.859	5.8479											69.289	9.39263	54.497	8.32993	65.785	9.15205	15.57	4.45245													8.564	3.30212
									33.087	6.49058	85.248	10.4183	16.738	4.61644	61.503	8.84918											58	8.59348	12.846	4.04426	12.456	3.9824	13.624	4.16493													11.678	3.85602
									79.409	10.0552	60.725	8.79304	103.154	11.4604	18.685	4.87755											86.805	10.513	4.671	2.43871	25.691	5.71934	5.839	2.72662													42.819	7.38369
									237.839	17.4019	8.564	3.30212	16.349	4.56248	40.872	7.21387											5.839	2.72662	14.792	4.33979	36.201	6.78915	48.268	7.83943													39.315	7.07513
									36.591	6.82562	5.839	2.72662	37.758	6.93361	3.503	2.11191											67.731	9.28643	10.51	3.65811	43.987	7.48372	17.517	4.72264													19.463	4.97806
									5.839	2.72662	63.839	9.01567	82.523	10.2504	23.745	5.49846											21.799	5.26834	23.745	5.49846	5.839	2.72662	3.503	2.11191													3.503	2.11191
									20.631	5.12525	47.101	7.74409	93.423	10.9064	5.839	2.72662											57.221	8.53558	27.638	5.9321	5.839	2.72662	25.302	5.67587													3.503	2.11191
									10.121	3.58977	15.181	4.39648	7.396	3.06869	119.893	12.3553											3.503	2.11191	100.819	11.3299	12.456	3.9824	13.235	4.10504													35.423	6.7158
									73.57	9.67844	87.584	10.5601	99.262	11.2421	68.121	9.31313											30.362	6.21756	31.53	6.33603	7.785	3.14836	46.711	7.71196													24.523	5.58781
									80.577	10.1289	36.591	6.82562	8.953	3.37629	10.121	3.58977											57.221	8.53558	36.201	6.78915	19.074	4.92806	12.067	3.91972													6.228	2.81598
									49.047	7.90244	240.564	17.5013	17.906	4.77479	19.852	5.02756											6.228	2.81598	18.685	4.87755	4.671	2.43871	14.792	4.33979													25.302	5.67587
									6.228	2.81598	10.121	3.58977	20.242	5.0767	40.094	7.14488											15.96	4.50787	8.174	3.22606	5.839	2.72662	7.007	2.9869													19.852	5.02756
									10.899	3.72519	11.289	3.79125	5.839	2.72662	19.852	5.02756											8.564	3.30212	35.034	6.67882	31.53	6.33603	6.228	2.81598													8.953	3.37629
									47.49	7.776	81.356	10.1777	8.564	3.30212	79.02	10.0305											3.503	2.11191	47.879	7.80778	9.732	3.52011	25.302	5.67587													16.738	4.61644
									9.732	3.52011	22.188	5.31513	67.342	9.25973	64.228	9.0431											37.369	6.8978	24.913	5.63207	32.309	6.41382	42.04	7.31621													15.96	4.50787
									24.134	5.54332	14.792	4.33979	47.101	7.74409	36.201	6.78915											21.02	5.17335	6.228	2.81598	24.913	5.63207	4.671	2.43871													10.51	3.65811
									26.859	5.8479	7.396	3.06869	36.201	6.78915	22.188	5.31513											4.671	2.43871	15.181	4.39648	6.228	2.81598	24.913	5.63207													27.638	5.9321
									8.953	3.37629	36.201	6.78915	41.262	7.2482	22.188	5.31513											41.262	7.2482	22.577	5.36152	63.839	9.01567	21.02	5.17335													4.671	2.43871
									4.671	2.43871	84.47	10.3707	55.664	8.41865	37.369	6.8978											145.584	13.6148	40.872	7.21387	17.906	4.77479	65.396	9.12495													8.174	3.22606
									11.289	3.79125	48.268	7.83943	18.295	4.82638	31.53	6.33603											82.134	10.2263	15.57	4.45245	8.953	3.37629	20.242	5.0767													28.416	6.01501
									3.503	2.11191	54.886	8.35961	10.121	3.58977	8.564	3.30212											51.383	8.08844	36.201	6.78915	4.671	2.43871	10.121	3.58977													4.671	2.43871
									58.778	8.65092	14.792	4.33979	47.49	7.776	45.933	7.64747											70.846	9.49758	10.121	3.58977	4.671	2.43871	18.295	4.82638													10.51	3.65811
									38.537	7.00477	109.382	11.8013	3.503	2.11191	59.946	8.73645											7.007	2.9869	31.53	6.33603	3.503	2.11191	4.671	2.43871													21.02	5.17335
									8.174	3.22606	45.154	7.58234	34.255	6.60415	36.201	6.78915											33.476	6.52863	29.973	6.17761	3.503	2.11191	12.846	4.04426													12.067	3.91972
									12.067	3.91972	6.228	2.81598	74.738	9.75497	19.463	4.97806											3.503	2.11191	66.174	9.17907	7.007	2.9869	11.678	3.85602													8.953	3.37629
									19.463	4.97806	45.933	7.64747	181.785	15.2137	4.671	2.43871											7.007	2.9869	16.349	4.56248	19.074	4.92806	54.886	8.35961													19.463	4.97806
									6.228	2.81598	90.309	10.7231	59.946	8.73645	10.121	3.58977													13.624	4.16493	17.128	4.66991	9.342	3.44886													7.396	3.06869
									7.785	3.14836	4.671	2.43871	26.081	5.76258	75.517	9.80567													124.174	12.5739	4.671	2.43871	91.087	10.7692													10.51	3.65811
									11.678	3.85602	117.168	12.214	96.148	11.0643	35.034	6.67882													5.839	2.72662	22.188	5.31513	4.671	2.43871													31.53	6.33603
									5.839	2.72662	12.846	4.04426	15.96	4.50787	71.624	9.54958													18.295	4.82638	4.671	2.43871	6.228	2.81598													22.966	5.40752
									10.899	3.72519	14.013	4.22397	58	8.59348	8.564	3.30212													4.671	2.43871	12.067	3.91972	30.752	6.25737													33.087	6.49058
									28.416	6.01501	57.611	8.56461	61.503	8.84918	80.577	10.1289													24.134	5.54332	29.195	6.0969	5.839	2.72662													8.174	3.22606
									47.879	7.80778	3.503	2.11191	23.745	5.49846	9.732	3.52011													6.228	2.81598	35.423	6.7158	26.47	5.8054													6.228	2.81598
									36.201	6.78915	10.899	3.72519	27.638	5.9321	27.248	5.8901													28.027	5.9737	7.785	3.14836	5.45	2.63423													44.765	7.54961
									56.054	8.44809	12.456	3.9824	10.121	3.58977	27.248	5.8901													3.503	2.11191	12.067	3.91972	7.396	3.06869													48.268	7.83943
									4.671	2.43871	66.174	9.17907	25.302	5.67587	7.396	3.06869													7.396	3.06869	17.128	4.66991	5.839	2.72662													12.846	4.04426
									12.067	3.91972	16.349	4.56248	105.49	11.5894	8.953	3.37629													14.013	4.22397	51.772	8.119	14.013	4.22397													7.007	2.9869
									43.208	7.41715	15.96	4.50787	21.409	5.221	27.638	5.9321													54.107	8.30007	3.503	2.11191	3.503	2.11191													10.51	3.65811
									3.503	2.11191	10.121	3.58977	76.295	9.85606	56.832	8.50651													40.094	7.14488	11.678	3.85602	16.349	4.56248													3.503	2.11191
									35.812	6.75257	122.228	12.475	84.47	10.3707	8.953	3.37629													38.926	7.04004	8.953	3.37629	15.96	4.50787													7.785	3.14836
									18.295	4.82638	65.396	9.12495	118.725	12.2949	106.658	11.6534													5.839	2.72662	4.671	2.43871	25.691	5.71934													16.738	4.61644
									7.007	2.9869	23.356	5.45324	24.134	5.54332	9.342	3.44886															11.678	3.85602	4.671	2.43871													8.564	3.30212
									25.302	5.67587	19.074	4.92806	160.765	14.3071	16.738	4.61644															7.007	2.9869	12.067	3.91972													8.953	3.37629
									10.121	3.58977	46.711	7.71196	30.362	6.21756	11.289	3.79125															14.403	4.28234	66.174	9.17907													3.503	2.11191
									6.228	2.81598	10.51	3.65811	19.074	4.92806	104.322	11.5251															24.913	5.63207	28.416	6.01501													6.617	2.90259
									60.725	8.79304	19.852	5.02756	92.644	10.8608	10.121	3.58977															3.503	2.11191	32.309	6.41382													5.839	2.72662
									37.369	6.8978	13.624	4.16493	19.463	4.97806	10.51	3.65811															4.671	2.43871	24.523	5.58781													5.839	2.72662
									93.033	10.8836	17.128	4.66991	63.839	9.01567	5.839	2.72662															18.295	4.82638	5.839	2.72662													15.96	4.50787
									58	8.59348	61.893	8.8772	33.866	6.56655	58.778	8.65092															4.671	2.43871	26.081	5.76258													27.248	5.8901
									63.45	8.98816	12.456	3.9824	24.523	5.58781	7.396	3.06869															3.503	2.11191	56.443	8.47735													10.121	3.58977
									19.463	4.97806	6.228	2.81598	101.986	11.3953	56.054	8.44809															8.564	3.30212	19.074	4.92806													10.899	3.72519
									31.53	6.33603	50.993	8.05769	12.456	3.9824	14.792	4.33979															3.503	2.11191	5.839	2.72662													29.195	6.0969
									52.161	8.14945	52.55	8.17978	20.242	5.0767	19.852	5.02756															30.362	6.21756	4.671	2.43871													22.577	5.36152
									7.396	3.06869	19.852	5.02756	36.591	6.82562	11.678	3.85602															3.503	2.11191	3.503	2.11191													14.403	4.28234
									20.631	5.12525	28.416	6.01501	12.067	3.91972	19.074	4.92806															8.564	3.30212	38.926	7.04004													12.456	3.9824
									42.429	7.34999	28.416	6.01501	92.255	10.838	8.564	3.30212															5.839	2.72662	5.839	2.72662													40.094	7.14488
									70.456	9.4714	41.651	7.28229	8.564	3.30212	12.456	3.9824															4.671	2.43871	57.611	8.56461													22.188	5.31513
									28.805	6.05604	47.879	7.80778	14.403	4.28234	88.362	10.6069															64.617	9.07044	17.517	4.72264													11.678	3.85602
									23.356	5.45324	53.329	8.24018	155.705	14.0801	94.98	10.9969															8.953	3.37629	15.96	4.50787													11.678	3.85602
									42.04	7.31621	31.919	6.37499	7.007	2.9869	75.517	9.80567															5.839	2.72662	34.644	6.64154													12.067	3.91972
									37.369	6.8978	44.376	7.51673	91.476	10.7922	8.564	3.30212															3.503	2.11191	3.503	2.11191													18.295	4.82638
									22.577	5.36152	11.289	3.79125	110.939	11.8849	201.637	16.0229															8.174	3.22606	9.342	3.44886													17.517	4.72264
									9.342	3.44886	49.825	7.96487	103.933	11.5035	8.174	3.22606															12.846	4.04426	29.195	6.0969													7.007	2.9869
									8.953	3.37629	64.228	9.0431	12.846	4.04426	5.839	2.72662															3.503	2.11191	24.134	5.54332													3.503	2.11191
									7.396	3.06869	16.738	4.61644	4.671	2.43871	6.228	2.81598															10.51	3.65811	42.04	7.31621													25.302	5.67587
									59.946	8.73645	23.356	5.45324	15.57	4.45245	21.409	5.221															9.342	3.44886	7.007	2.9869													3.503	2.11191
									54.886	8.35961	19.852	5.02756	17.517	4.72264	15.96	4.50787															24.913	5.63207	17.517	4.72264													7.396	3.06869
									12.067	3.91972	80.577	10.1289	12.067	3.91972	17.128	4.66991															19.463	4.97806	78.631	10.0058													10.51	3.65811
									7.396	3.06869	5.839	2.72662	14.792	4.33979	7.396	3.06869															8.564	3.30212	15.96	4.50787													8.953	3.37629
									22.966	5.40752	4.671	2.43871	5.839	2.72662	5.839	2.72662															8.953	3.37629	89.919	10.6999
									84.47	10.3707	68.899	9.36616	39.315	7.07513	8.564	3.30212															16.349	4.56248	6.228	2.81598
									7.007	2.9869	7.007	2.9869	10.121	3.58977	21.799	5.26834															7.007	2.9869	16.738	4.61644
									44.376	7.51673	14.403	4.28234	11.678	3.85602	49.825	7.96487															18.685	4.87755	4.671	2.43871
									152.59	13.9386	75.517	9.80567	3.503	2.11191	15.96	4.50787															7.396	3.06869	15.96	4.50787
									15.57	4.45245	10.899	3.72519	74.738	9.75497	52.55	8.17978															3.503	2.11191	32.309	6.41382
									12.846	4.04426	18.685	4.87755	12.846	4.04426	114.832	12.0917															3.503	2.11191	8.564	3.30212
									45.544	7.61501	12.456	3.9824	87.584	10.5601	81.356	10.1777															3.503	2.11191	14.403	4.28234
									19.852	5.02756	92.644	10.8608	19.852	5.02756	91.087	10.7692															8.564	3.30212	4.671	2.43871
									4.671	2.43871	19.852	5.02756	12.067	3.91972	5.839	2.72662															33.087	6.49058	3.503	2.11191
									11.678	3.85602	26.081	5.76258	20.631	5.12525	56.832	8.50651															10.121	3.58977	15.181	4.39648
									59.168	8.67958	3.503	2.11191	18.295	4.82638	56.054	8.44809															33.087	6.49058	20.631	5.12525
									15.57	4.45245	4.671	2.43871	82.523	10.2504	14.013	4.22397															39.315	7.07513	17.128	4.66991
									65.007	9.09777	33.866	6.56655	35.034	6.67882	17.517	4.72264															4.671	2.43871	14.013	4.22397
									32.698	6.45232	29.195	6.0969	12.067	3.91972	4.671	2.43871															22.188	5.31513	24.913	5.63207
									8.564	3.30212	58.389	8.62225	20.242	5.0767	12.846	4.04426															33.087	6.49058	23.356	5.45324
									34.644	6.64154	47.101	7.74409	25.302	5.67587	28.416	6.01501															12.456	3.9824	10.899	3.72519
									123.396	12.5345	14.792	4.33979	9.342	3.44886	17.128	4.66991															12.846	4.04426	3.503	2.11191
									43.987	7.48372	18.295	4.82638	12.067	3.91972	23.356	5.45324															3.503	2.11191	5.839	2.72662
									7.396	3.06869	48.658	7.87104	13.624	4.16493	96.148	11.0643															8.953	3.37629	88.362	10.6069
									69.289	9.39263	16.349	4.56248	28.805	6.05604	47.879	7.80778															22.577	5.36152	5.839	2.72662
									56.832	8.50651	68.899	9.36616	12.067	3.91972	46.322	7.67978															3.503	2.11191	39.315	7.07513
									30.752	6.25737	40.483	7.17945	4.671	2.43871	25.691	5.71934															4.671	2.43871	31.53	6.33603
									34.255	6.60415	14.403	4.28234	10.51	3.65811	8.564	3.30212															3.503	2.11191	5.839	2.72662
									24.134	5.54332	84.47	10.3707	21.02	5.17335	75.906	9.8309															22.577	5.36152	8.564	3.30212
									11.678	3.85602	97.705	11.1536	30.752	6.25737	71.235	9.52361															7.396	3.06869	3.503	2.11191
									118.335	12.2747	28.027	5.9737	79.799	10.0798	16.738	4.61644															45.154	7.58234	7.007	2.9869
									30.752	6.25737	45.933	7.64747	45.933	7.64747	26.859	5.8479															3.503	2.11191	6.617	2.90259
									22.577	5.36152	4.671	2.43871	45.154	7.58234	43.597	7.45047															3.503	2.11191	16.738	4.61644
									10.51	3.65811	95.758	11.0419	6.228	2.81598	23.745	5.49846															13.235	4.10504	47.49	7.776
									14.792	4.33979	65.007	9.09777	44.765	7.54961	7.396	3.06869															50.993	8.05769	4.671	2.43871
									86.805	10.513	18.685	4.87755	5.839	2.72662	38.926	7.04004															13.235	4.10504	8.174	3.22606
									58.778	8.65092	29.584	6.13739	58.389	8.62225	8.953	3.37629															24.523	5.58781	5.839	2.72662
									49.047	7.90244	35.034	6.67882	8.953	3.37629	5.839	2.72662															37.369	6.8978	9.342	3.44886
									54.107	8.30007	3.503	2.11191	22.966	5.40752	15.57	4.45245															28.416	6.01501	3.503	2.11191
									81.745	10.202	33.866	6.56655	21.02	5.17335	3.503	2.11191															64.228	9.0431	3.503	2.11191
									25.691	5.71934	25.691	5.71934	7.396	3.06869	22.188	5.31513															82.913	10.2746	3.503	2.11191
									7.007	2.9869	10.51	3.65811	85.248	10.4183	7.785	3.14836															8.564	3.30212	112.107	11.9473
									3.503	2.11191	18.685	4.87755	16.738	4.61644	52.161	8.14945															32.698	6.45232	9.732	3.52011
									8.564	3.30212	49.825	7.96487	53.329	8.24018	36.591	6.82562															5.839	2.72662	39.705	7.11013
									9.342	3.44886	42.04	7.31621	119.893	12.3553	27.638	5.9321															33.087	6.49058	8.953	3.37629
									7.007	2.9869	16.738	4.61644	29.973	6.17761	31.919	6.37499															17.128	4.66991	79.409	10.0552
									21.409	5.221	28.805	6.05604	23.745	5.49846	63.45	8.98816																	7.007	2.9869
									128.067	12.7695	10.51	3.65811	20.631	5.12525	10.121	3.58977																	15.96	4.50787
									16.738	4.61644	32.309	6.41382	65.007	9.09777	4.671	2.43871																	22.577	5.36152
									9.342	3.44886	13.235	4.10504	79.02	10.0305	28.805	6.05604																	4.671	2.43871
									40.872	7.21387			34.255	6.60415	6.228	2.81598																	5.45	2.63423
									30.362	6.21756			7.007	2.9869	21.799	5.26834																	5.839	2.72662
									26.081	5.76258			31.53	6.33603	45.154	7.58234																	15.57	4.45245
									8.564	3.30212			39.315	7.07513	20.242	5.0767																	15.181	4.39648
									12.846	4.04426			7.396	3.06869	18.295	4.82638																	64.228	9.0431
									33.087	6.49058			34.255	6.60415	78.242	9.98102																	17.128	4.66991
									57.611	8.56461			66.174	9.17907	54.107	8.30007																	14.792	4.33979
									10.121	3.58977			15.57	4.45245	24.523	5.58781																	19.074	4.92806
									33.866	6.56655			53.718	8.27018	38.148	6.96933																	22.577	5.36152
									4.671	2.43871			36.201	6.78915	12.846	4.04426																	3.503	2.11191
									4.671	2.43871			7.785	3.14836	19.463	4.97806																	8.953	3.37629
									8.564	3.30212			18.295	4.82638	70.067	9.44522																	72.403	9.60137
									57.221	8.53558			32.698	6.45232	36.591	6.82562																	45.544	7.61501
									22.577	5.36152			49.825	7.96487	24.913	5.63207																	3.503	2.11191
									8.564	3.30212			94.201	10.9517	4.671	2.43871																	65.785	9.15205
									20.242	5.0767			52.161	8.14945	49.436	7.93372																	11.678	3.85602
									49.825	7.96487			59.168	8.67958	22.966	5.40752																	3.503	2.11191
									25.302	5.67587			61.893	8.8772	48.268	7.83943																	19.463	4.97806
									27.638	5.9321			31.919	6.37499	16.738	4.61644																	91.087	10.7692
									12.067	3.91972			32.309	6.41382	53.329	8.24018																	30.752	6.25737
									33.476	6.52863			26.47	5.8054	60.336	8.76483																	6.228	2.81598
									59.168	8.67958			8.174	3.22606	48.658	7.87104																	64.228	9.0431
									38.148	6.96933			5.839	2.72662	135.463	13.133																	21.799	5.26834
									15.96	4.50787			15.181	4.39648	68.121	9.31313																	31.919	6.37499
									31.53	6.33603			226.55	16.9839	5.839	2.72662																	4.671	2.43871
									7.785	3.14836			118.335	12.2747	38.148	6.96933																	4.671	2.43871
									13.235	4.10504			14.792	4.33979	86.027	10.4658																	6.228	2.81598
									4.671	2.43871			68.899	9.36616	10.51	3.65811																	26.081	5.76258
									22.577	5.36152			21.02	5.17335	12.456	3.9824																	12.456	3.9824
									4.671	2.43871			48.658	7.87104	61.114	8.82116																	22.966	5.40752
									13.235	4.10504			45.933	7.64747	112.497	11.9681																	16.738	4.61644
									8.564	3.30212			36.98	6.86181	59.557	8.70806																	12.067	3.91972
									22.577	5.36152			47.879	7.80778	38.537	7.00477																	3.503	2.11191
									22.966	5.40752			58	8.59348	12.067	3.91972																	26.47	5.8054
									33.476	6.52863			51.772	8.119	115.611	12.1326																	25.691	5.71934
									37.369	6.8978			10.51	3.65811	8.564	3.30212																	11.678	3.85602
									27.248	5.8901			35.423	6.7158	5.839	2.72662																	4.671	2.43871
									34.644	6.64154			7.007	2.9869	11.678	3.85602																	3.503	2.11191
									13.624	4.16493			35.034	6.67882	11.289	3.79125																	7.007	2.9869
									58.778	8.65092			38.926	7.04004	93.033	10.8836																	27.248	5.8901
									3.503	2.11191			50.604	8.02689	36.591	6.82562																	77.463	9.93121
									12.456	3.9824			21.02	5.17335	102.765	11.4387																	6.228	2.81598
									14.792	4.33979			161.933	14.359	26.081	5.76258																	139.745	13.339
									17.517	4.72264			33.087	6.49058	24.523	5.58781																	7.007	2.9869
									10.121	3.58977			8.564	3.30212	59.946	8.73645																	7.396	3.06869
									18.295	4.82638			47.49	7.776	12.456	3.9824																	31.141	6.29682
									12.846	4.04426			14.792	4.33979	38.926	7.04004																	45.544	7.61501
									20.631	5.12525			87.195	10.5366	8.564	3.30212																	23.745	5.49846
									41.262	7.2482			105.49	11.5894	20.631	5.12525																	77.852	9.95612
									86.805	10.513			4.671	2.43871	61.114	8.82116																	13.624	4.16493
									5.839	2.72662			8.564	3.30212	53.329	8.24018																	10.899	3.72519
									12.456	3.9824			15.57	4.45245	11.678	3.85602																	93.033	10.8836
									4.671	2.43871			13.624	4.16493	20.631	5.12525																	108.215	11.7381
									34.255	6.60415			59.168	8.67958	55.275	8.38918																	49.047	7.90244
									7.396	3.06869			41.651	7.28229	8.953	3.37629																	8.564	3.30212
									27.638	5.9321			32.309	6.41382	15.181	4.39648																	34.644	6.64154
									22.188	5.31513			29.195	6.0969	29.195	6.0969																	15.57	4.45245
									43.987	7.48372			20.242	5.0767	14.792	4.33979																	5.839	2.72662
									25.302	5.67587			47.49	7.776	7.396	3.06869																	4.671	2.43871
									20.631	5.12525			79.409	10.0552	36.98	6.86181																	5.45	2.63423
									36.591	6.82562			50.215	7.99598	8.953	3.37629																	5.839	2.72662
									19.852	5.02756			24.913	5.63207	11.678	3.85602																	53.329	8.24018
									43.597	7.45047			9.342	3.44886	8.953	3.37629																	26.47	5.8054
									36.591	6.82562			31.53	6.33603	4.671	2.43871																	12.456	3.9824
									14.403	4.28234			17.906	4.77479	10.899	3.72519																	10.121	3.58977
									19.852	5.02756			15.57	4.45245	12.456	3.9824																	8.174	3.22606
									104.322	11.5251			9.342	3.44886																			39.705	7.11013
									26.081	5.76258			34.255	6.60415																			12.067	3.91972
									6.228	2.81598			9.342	3.44886																			15.96	4.50787
									6.228	2.81598			21.799	5.26834																			68.51	9.33968
									75.127	9.78032			29.584	6.13739																			12.456	3.9824
									25.691	5.71934			24.523	5.58781																			17.517	4.72264
									78.242	9.98102			22.577	5.36152																			146.362	13.6512
									17.906	4.77479			43.597	7.45047																			42.04	7.31621
									42.04	7.31621																							31.141	6.29682
									16.349	4.56248																							7.007	2.9869
									17.128	4.66991																							9.732	3.52011
									17.517	4.72264																							4.671	2.43871
									8.953	3.37629																							56.443	8.47735
									7.396	3.06869																							46.322	7.67978
									25.691	5.71934																							45.933	7.64747
									27.638	5.9321																							27.248	5.8901
									77.074	9.90624																							14.403	4.28234
									35.034	6.67882																							44.765	7.54961
									27.248	5.8901																							30.752	6.25737
									5.839	2.72662																							12.846	4.04426
									6.228	2.81598																							28.027	5.9737
									42.819	7.38369																							27.248	5.8901
									50.215	7.99598																							11.678	3.85602
									31.141	6.29682																							3.503	2.11191
									71.624	9.54958																							5.839	2.72662
									10.51	3.65811
									16.349	4.56248
									3.503	2.11191
									40.094	7.14488
									30.752	6.25737
									35.034	6.67882
									28.416	6.01501
									52.94	8.21007
									10.51	3.65811
									32.698	6.45232
									29.195	6.0969
									42.429	7.34999
									6.228	2.81598
									43.208	7.41715
									67.342	9.25973
									33.866	6.56655
									30.362	6.21756
									71.624	9.54958
									91.866	10.8151
									91.866	10.8151
									24.913	5.63207
									47.101	7.74409
									4.671	2.43871
									32.309	6.41382
									46.711	7.71196
									80.188	10.1044
									15.57	4.45245
									18.295	4.82638
									19.852	5.02756
									3.503	2.11191
									26.47	5.8054
									11.678	3.85602
									35.034	6.67882
									3.503	2.11191
									25.302	5.67587
									15.57	4.45245
									37.369	6.8978
									11.289	3.79125
									3.503	2.11191
									45.544	7.61501
									10.51	3.65811
									16.738	4.61644
									30.752	6.25737
									27.638	5.9321
									3.503	2.11191
									37.758	6.93361
									23.356	5.45324
									28.805	6.05604
									12.456	3.9824
									79.02	10.0305
									16.349	4.56248
									6.228	2.81598
									18.295	4.82638
									10.899	3.72519
									14.013	4.22397
									24.523	5.58781
									17.517	4.72264
									10.51	3.65811
									13.235	4.10504
									9.342	3.44886
									34.644	6.64154
									23.745	5.49846
									21.02	5.17335
									38.926	7.04004
									29.195	6.0969
									16.349	4.56248
									36.98	6.86181
									7.007	2.9869
									14.403	4.28234
									15.96	4.50787
									22.966	5.40752
									15.57	4.45245
									19.852	5.02756
									24.134	5.54332
									5.839	2.72662
									14.403	4.28234
									4.671	2.43871
[truncated: 3 more columns]

## Sheet: Fig. 4b - b-oxidation mutants
Figure 4b
	mNG-mPTSPEX26 mRuby3-PTS1 - Day 2							mNG-mPTSPEX26 mRuby3-PTS1 - Day 3							mNG-mPTSPEX26 mRuby3-PTS1 - Day 4							mNG-mPTSPEX26 mRuby3-PTS1 - Day 5							mNG-mPTSPEX26 mRuby3-PTS1 - Day 6							mNG-mPTSPEX26 mRuby3-PTS1 - Day 7							mNG-mPTSPEX26 mRuby3-PTS1 - Day 8
	plant 1		plant 2		plant 3			plant 1		plant 2		plant 3			plant 1		plant 2		plant 3			plant 1		plant 2		plant 3			plant 1		plant 2		plant 3			plant 1		plant 2		plant 3			plant 1		plant 2		plant 3
peroxisome measurement	area (µm2)	diameter (µm)	area (µm2)	diameter (µm)	area (µm2)	diameter (µm)		area (µm2)	diameter (µm)	area (µm2)	diameter (µm)	area (µm2)	diameter (µm)		area (µm2)	diameter (µm)	area (µm2)	diameter (µm)	area (µm2)	diameter (µm)		area (µm2)	diameter (µm)	area (µm2)	diameter (µm)	area (µm2)	diameter (µm)		area (µm2)	diameter (µm)	area (µm2)	diameter (µm)	area (µm2)	diameter (µm)		area (µm2)	diameter (µm)	area (µm2)	diameter (µm)	area (µm2)	diameter (µm)		area (µm2)	diameter (µm)	area (µm2)	diameter (µm)	area (µm2)	diameter (µm)
	2.354	1.73124	21.538	5.2367	6.473	2.87083		13.535	4.1513	35.623	6.73473	44.254	7.50639		2.354	1.73124	4.237	2.32265	17.263	4.68828		2.04	1.61165	15.85	4.49231	65.442	9.12816		9.102	3.40427	22.599	5.36414	1.569	1.4134		5.022	2.52868	5.022	2.52868	11.299	3.79293		8.474	3.28473	2.982	1.94854	27.307	5.89647
	9.847	3.54085	2.472	1.77411	16.438	4.57488		12.397	3.97295	9.455	3.46965	21.185	5.19361		15.693	4.47001	1.569	1.4134	10.515	3.65898		12.241	3.94788	5.336	2.60653	6.277	2.82703		3.139	1.99917	25.58	5.70697	3.296	2.04856		16.792	4.62388	2.982	1.94854	1.099	1.18292		7.847	3.16087	1.099	1.18292	17.263	4.68828
	4.551	2.40718	18.282	4.82466	10.789	3.70634		30.64	6.24596	49.864	7.96799	2.903	1.92255		20.401	5.0966	35.624	6.73483	25.58	5.70697		1.726	1.48243	10.672	3.68619	8.945	3.37478		22.128	5.30794	1.412	1.34083	2.197	1.67252		8.788	3.34503	38.763	7.02528	9.416	3.46249		13.967	4.21703	4.865	2.48884	29.818	6.16161
	17.105	4.66677	9.18	3.41882	7.258	3.03993		3.139	1.99917	3.374	2.07266	2.393	1.74553		115.033	12.1023	6.748	2.93118	17.106	4.66691		21.186	5.19373	19.46	4.97767	13.967	4.21703		4.08	2.27921	37.35	6.89605	2.668	1.8431		5.336	2.60653	9.73	3.51975	11.456	3.81919		7.533	3.09698	17.263	4.68828	4.237	2.32265
	10.436	3.64521	7.258	3.03993	6.042	2.77361		17.301	4.69343	14.987	4.3683	25.187	5.66296		71.405	9.53497	15.537	4.44773	103.263	11.4664		29.033	6.07996	18.204	4.81436	5.807	2.71914		8.474	3.28473	10.044	3.57609	6.591	2.89688		5.336	2.60653	3.766	2.18975	5.65	2.68213		9.573	3.49124	4.551	2.40718	12.084	3.92248
	11.73	3.8646	20.715	5.13568	3.099	1.9864		1.726	1.48243	15.771	4.4811	4.59	2.41747		7.219	3.03175	11.142	3.76649	11.927	3.89691		11.299	3.79293	5.807	2.71914	27.62	5.93017		42.372	7.34505	17.734	4.7518	3.296	2.04856		4.08	2.27921	2.668	1.8431	1.412	1.34083		9.573	3.49124	9.73	3.51975	12.241	3.94788
	12.554	3.99803	13.3	4.11511	2.864	1.9096		3.962	2.24601	18.361	4.83508	3.806	2.20135		7.533	3.09698	13.496	4.14532	3.296	2.04856		12.555	3.99819	2.354	1.73124	14.281	4.26417		47.237	7.75526	4.237	2.32265	3.923	2.23493		13.182	4.09681	12.555	3.99819	52.73	8.19377		1.412	1.34083	230.38	17.1268	20.558	5.11618
	13.104	4.08467	6.356	2.84477	5.218	2.57755		1.844	1.53227	58.456	8.6272	12.554	3.99803		3.923	2.23493	15.85	4.49231	37.35	6.89605		2.825	1.89655	1.883	1.54839	4.394	2.36529		52.573	8.18157	7.062	2.9986	6.434	2.86217		3.139	1.99917	2.511	1.78805	1.883	1.54839		12.241	3.94788	3.139	1.99917	20.401	5.0966
	4.512	2.39684	13.614	4.1634	13.26	4.10891		6.003	2.76464	18.204	4.81436	9.886	3.54785		10.358	3.63156	11.77	3.87118	7.847	3.16087		1.569	1.4134	5.022	2.52868	19.931	5.03755		2.511	1.78805	38.763	7.02528	5.336	2.60653		9.259	3.4335	2.511	1.78805	1.099	1.18292		220.179	16.7434	19.146	4.93735	9.259	3.4335
	8.474	3.28473	4.904	2.49879	20.871	5.15498		39.467	7.08879	1.726	1.48243	5.532	2.65397		1.569	1.4134	4.08	2.27921	20.558	5.11618		6.748	2.93118	3.296	2.04856	11.613	3.84527		5.022	2.52868	14.595	4.31079	2.354	1.73124		6.905	2.96508	2.825	1.89655	84.588	10.3779		10.985	3.73986	1.412	1.34083	6.905	2.96508
	14.634	4.31655	10.75	3.69964	10.514	3.6588		5.571	2.66331	1.883	1.54839	5.61	2.67262		34.839	6.66021	2.354	1.73124	17.263	4.68828		13.026	4.0725	17.263	4.68828	28.405	6.01385		2.982	1.94854	6.748	2.93118	8.631	3.31502		32.799	6.46227	6.12	2.79146	9.416	3.46249		5.65	2.68213	6.905	2.96508	1.569	1.4134
	4.629	2.42772	11.691	3.85817	3.884	2.22379		4.708	2.44835	1.373	1.32218	2.707	1.85652		67.639	9.28012	72.347	9.59766	15.537	4.44773		2.197	1.67252	23.697	5.4929	14.124	4.24066		16.478	4.58044	12.241	3.94788	10.358	3.63156		34.839	6.66021	1.569	1.4134	28.091	5.98052		1.726	1.48243	1.255	1.26409	11.299	3.79293
	1.373	1.32218	6.983	2.98178	3.688	2.16696		12.476	3.98559	3.57	2.13201	14.83	4.34536		2.197	1.67252	6.12	2.79146	18.832	4.8967		7.376	3.06454	12.241	3.94788	7.062	2.9986		4.708	2.44835	10.672	3.68619	3.609	2.14362		3.609	2.14362	8.945	3.37478	1.255	1.26409		3.453	2.09678	9.573	3.49124	22.912	5.40115
	36.447	6.81218	2.903	1.92255	4.472	2.3862		3.688	2.16696	4.08	2.27921	19.145	4.93722		80.037	10.0949	34.055	6.58484	1.255	1.26409		10.828	3.71304	10.985	3.73986	8.318	3.25435		2.354	1.73124	5.336	2.60653	12.398	3.97311		95.416	11.0221	17.891	4.77279	3.296	2.04856		4.08	2.27921	20.088	5.05736	2.197	1.67252
	15.457	4.43627	10.75	3.69964	6.395	2.85348		15.261	4.40805	3.884	2.22379	3.021	1.96124		67.953	9.30164	2.668	1.8431	10.828	3.71304		23.697	5.4929	1.255	1.26409	1.099	1.18292		10.358	3.63156	8.161	3.22349	2.668	1.8431		11.456	3.81919	6.591	2.89688	2.668	1.8431		10.828	3.71304	11.613	3.84527	2.354	1.73124
	11.338	3.79947	17.733	4.75167	17.929	4.77786		7.768	3.14492	2.001	1.59617	6.081	2.78255		152.226	13.9219	32.956	6.47772	11.299	3.79293		34.526	6.63022	15.066	4.3798	56.026	8.44598		37.037	6.86709	8.788	3.34503	78.781	10.0153		61.832	8.87282	5.179	2.5679	1.255	1.26409		12.712	4.02311	18.518	4.8557	10.828	3.71304
	20.479	5.10634	1.805	1.51598	2.982	1.94854		6.552	2.8883	19.891	5.0325	9.533	3.48393		5.179	2.5679	3.609	2.14362	38.135	6.96814		1.255	1.26409	1.569	1.4134	47.394	7.76814		12.869	4.04788	3.139	1.99917	9.73	3.51975		32.956	6.47772	7.062	2.9986	36.88	6.85252		22.755	5.38262	30.131	6.19387	2.825	1.89655
	9.651	3.50543	1.295	1.28407	12.28	3.95416		9.847	3.54085	6.277	2.82703	1.334	1.30327		94.161	10.9494	38.763	7.02528	72.504	9.60807		8.945	3.37478	1.099	1.18292	27.934	5.96378		7.219	3.03175	5.493	2.6446	6.748	2.93118		6.12	2.79146	4.551	2.40718	17.42	4.70955		14.595	4.31079	24.325	5.56521	23.54	5.47467
	3.374	2.07266	7.258	3.03993	4.316	2.34421		14.477	4.29333	14.477	4.29333	10.71	3.69275		38.135	6.96814	3.923	2.23493	13.496	4.14532		35.938	6.76444	3.766	2.18975	14.438	4.28754		3.296	2.04856	3.766	2.18975	1.726	1.48243		14.909	4.35692	99.026	11.2287	10.515	3.65898		5.022	2.52868	19.46	4.97767	4.865	2.48884
	5.492	2.64436	15.85	4.49231	4.747	2.45847		1.687	1.46559	14.045	4.22879	9.886	3.54785		12.712	4.02311	23.697	5.4929	94.161	10.9494		24.639	5.60101	20.715	5.13568	10.201	3.60393		37.664	6.92498	1.569	1.4134	50.062	7.98379		2.354	1.73124	12.869	4.04788	28.405	6.01385		4.551	2.40718	5.964	2.75565	6.12	2.79146
	14.908	4.35677	11.809	3.87759	17.458	4.71468		7.336	3.05622	14.359	4.2758	31.189	6.30167		16.321	4.55857	41.431	7.26303	87.256	10.5403		10.358	3.63156	22.912	5.40115	10.985	3.73986		2.197	1.67252	13.496	4.14532	15.38	4.4252		11.299	3.79293	8.631	3.31502	4.551	2.40718		8.004	3.19234	9.416	3.46249	2.668	1.8431
	5.689	2.69137	8.199	3.23099	7.611	3.11298		5.257	2.58716	45.47	7.60882	25.619	5.71132		5.179	2.5679	6.12	2.79146	16.949	4.64544		19.303	4.95755	2.197	1.67252	18.047	4.79355		11.299	3.79293	5.65	2.68213	12.555	3.99819		28.562	6.03045	3.766	2.18975	9.573	3.49124		6.434	2.86217	3.923	2.23493	14.281	4.26417
	4.512	2.39684	2.04	1.61165	2.629	1.82958		14.751	4.33377	1.648	1.44855	3.178	2.01156		71.876	9.56637	11.613	3.84527	32.799	6.46227		17.734	4.7518	4.551	2.40718	9.259	3.4335		16.164	4.53659	4.237	2.32265	8.788	3.34503		11.299	3.79293	2.354	1.73124	36.723	6.83792		13.026	4.0725	5.179	2.5679	2.825	1.89655
	21.46	5.22721	19.459	4.97755	8.16	3.2233		25.972	5.75053	4.433	2.37577	2.629	1.82958		115.504	12.127	16.164	4.53659	8.474	3.28473		5.022	2.52868	27.464	5.9134	7.533	3.09698		24.953	5.63659	17.263	4.68828	85.686	10.445		23.383	5.45639	17.891	4.77279	38.449	6.99677		2.982	1.94854	8.631	3.31502	8.318	3.25435
	11.063	3.75311	8.043	3.2001	3.178	2.01156		27.894	5.95951	59.437	8.69928	5.336	2.60653		14.281	4.26417	37.037	6.86709	19.931	5.03755		18.518	4.8557	10.672	3.68619	30.916	6.27403		2.354	1.73124	1.099	1.18292	28.091	5.98052		5.493	2.6446	5.807	2.71914	11.142	3.76649		15.223	4.40256	1.726	1.48243	24.011	5.52917
	15.889	4.49783	15.026	4.37398	6.473	2.87083		6.042	2.77361	9.73	3.51975	16.752	4.61837		14.752	4.33392	34.682	6.64519	70.777	9.49295		14.438	4.28754	12.084	3.92248	34.996	6.6752		21.029	5.17445	18.204	4.81436	9.573	3.49124		7.062	2.9986	2.511	1.78805	2.982	1.94854		5.65	2.68213	3.453	2.09678	2.668	1.8431
	9.22	3.42626	16.948	4.64531	5.139	2.55796		16.203	4.54206	17.38	4.70414	19.028	4.92211		8.788	3.34503	16.949	4.64544	17.891	4.77279		16.949	4.64544	6.591	2.89688	20.245	5.07708		19.617	4.99771	20.401	5.0966	2.668	1.8431		1.726	1.48243	15.066	4.3798	52.887	8.20596		2.04	1.61165	76.584	9.8747	10.828	3.71304
	15.34	4.41945	9.533	3.48393	2.982	1.94854		64.851	9.08685	5.767	2.70976	20.087	5.05723		80.507	10.1245	10.515	3.65898	8.161	3.22349		12.555	3.99819	7.219	3.03175	7.376	3.06454		4.08	2.27921	7.376	3.06454	13.026	4.0725		11.613	3.84527	1.726	1.48243	10.672	3.68619		9.416	3.46249	1.569	1.4134	9.259	3.4335
	2.589	1.8156	4.433	2.37577	17.223	4.68284		2.589	1.8156	4.159	2.30117	7.14	3.01512		2.511	1.78805	2.825	1.89655	24.639	5.60101		2.982	1.94854	23.226	5.43804	10.515	3.65898		10.828	3.71304	13.967	4.21703	15.537	4.44773		23.069	5.41963	4.865	2.48884	6.277	2.82703		5.336	2.60653	2.668	1.8431	8.318	3.25435
	17.811	4.76211	11.691	3.85817	2.785	1.88308		3.806	2.20135	3.531	2.12033	18.086	4.79873		1.099	1.18292	23.069	5.41963	79.566	10.0651		10.672	3.68619	14.752	4.33392	22.285	5.32674		17.263	4.68828	1.883	1.54839	20.088	5.05736		8.945	3.37478	3.923	2.23493	1.883	1.54839		20.245	5.07708	256.745	18.0803	13.81	4.19326
	19.812	5.02249	6.434	2.86217	8.356	3.26178		5.414	2.62551	7.846	3.16067	1.138	1.20372		21.029	5.17445	2.04	1.61165	15.38	4.4252		18.047	4.79355	10.515	3.65898	3.139	1.99917		9.259	3.4335	33.741	6.55442	11.927	3.89691		13.182	4.09681	2.04	1.61165	9.73	3.51975		2.982	1.94854	3.453	2.09678	2.04	1.61165
	16.164	4.53659	12.005	3.90963	11.613	3.84527		1.53	1.39573	14.987	4.3683	23.068	5.41951		10.201	3.60393	2.668	1.8431	30.602	6.24209		20.245	5.07708	7.376	3.06454	9.573	3.49124		16.792	4.62388	9.573	3.49124	12.084	3.92248		43.314	7.42624	2.668	1.8431	4.08	2.27921		6.277	2.82703	5.336	2.60653	3.766	2.18975
	26.207	5.77649	9.494	3.4768	5.257	2.58716		4.394	2.36529	3.021	1.96124	39.742	7.11344		4.394	2.36529	3.296	2.04856	22.285	5.32674		14.752	4.33392	2.668	1.8431	1.255	1.26409		10.515	3.65898	44.099	7.49324	5.493	2.6446		5.807	2.71914	22.442	5.34547	55.555	8.4104		2.668	1.8431	41.274	7.24926	5.493	2.6446
	15.457	4.43627	4.865	2.48884	8.945	3.37478		2.472	1.77411	12.79	4.03544	4.512	2.39684		11.299	3.79293	4.551	2.40718	112.679	11.9778		26.993	5.86247	12.241	3.94788	12.084	3.92248		1.255	1.26409	1.569	1.4134	29.661	6.14537		1.412	1.34083	5.336	2.60653	9.887	3.54803		1.255	1.26409	18.675	4.87624	15.537	4.44773
	16.556	4.59127	3.374	2.07266	3.649	2.15547		3.806	2.20135	1.098	1.18238	2.04	1.61165		126.646	12.6985	29.661	6.14537	9.416	3.46249		14.281	4.26417	15.38	4.4252	50.69	8.03371		27.464	5.9134	7.69	3.12909	67.482	9.26935		38.606	7.01104	8.318	3.25435	17.106	4.66691		1.412	1.34083	13.81	4.19326	9.416	3.46249
	19.381	4.96756	10.985	3.73986	7.493	3.08875		7.964	3.18435	43.783	7.46634	1.648	1.44855		6.277	2.82703	2.511	1.78805	66.383	9.19356		10.201	3.60393	24.168	5.54722	52.573	8.18157		26.051	5.75927	8.004	3.19234	2.668	1.8431		85.686	10.445	2.511	1.78805	7.847	3.16087		3.296	2.04856	2.982	1.94854	10.985	3.73986
	6.944	2.97345	11.73	3.8646	2.432	1.75969		1.412	1.34083	83.839	10.3319	11.691	3.85817		84.274	10.3586	21.343	5.21294	91.022	10.7654		4.08	2.27921	29.661	6.14537	12.555	3.99819		53.672	8.26664	1.726	1.48243	5.022	2.52868		10.515	3.65898	3.453	2.09678	4.551	2.40718		13.967	4.21703	2.825	1.89655	18.675	4.87624
	28.326	6.00548	4.629	2.42772	13.614	4.1634		34.524	6.63003	5.689	2.69137	5.218	2.57755		13.653	4.16936	28.719	6.047	16.164	4.53659		13.339	4.12113	7.062	2.9986	3.296	2.04856		3.609	2.14362	5.022	2.52868	2.04	1.61165		3.609	2.14362	2.668	1.8431	11.613	3.84527		9.102	3.40427	45.668	7.62537	23.069	5.41963
	9.847	3.54085	17.144	4.67209	2.982	1.94854		5.257	2.58716	7.415	3.07263	13.888	4.20509		5.336	2.60653	47.865	7.80664	1.569	1.4134		12.241	3.94788	46.766	7.7165	29.504	6.12908		17.891	4.77279	1.569	1.4134	7.219	3.03175		6.434	2.86217	3.766	2.18975	21.343	5.21294		13.81	4.19326	3.453	2.09678	8.474	3.28473
	15.104	4.38532	3.884	2.22379	2.707	1.85652		22.323	5.33128	34.877	6.66384	17.341	4.69886		89.766	10.6908	1.883	1.54839	5.493	2.6446		4.237	2.32265	3.609	2.14362	5.65	2.68213		11.456	3.81919	2.04	1.61165	1.726	1.48243		2.668	1.8431	41.117	7.23545	12.241	3.94788		11.299	3.79293	1.412	1.34083	13.81	4.19326
	2.472	1.77411	15.614	4.45874	9.612	3.49834		7.023	2.99031	31.229	6.30571	11.26	3.78638		2.825	1.89655	34.055	6.58484	19.46	4.97767		19.46	4.97767	1.099	1.18292	22.755	5.38262		9.887	3.54803	13.967	4.21703	11.142	3.76649		9.102	3.40427	13.967	4.21703	11.299	3.79293		75.956	9.83413	2.511	1.78805	16.635	4.60221
	4.904	2.49879	21.028	5.17433	2.746	1.86984		1.412	1.34083	54.925	8.36258	1.373	1.32218		34.055	6.58484	27.307	5.89647	5.964	2.75565		28.562	6.03045	8.945	3.37478	17.891	4.77279		15.85	4.49231	56.81	8.50487	2.668	1.8431		19.46	4.97767	16.007	4.5145	10.358	3.63156		2.511	1.78805	14.438	4.28754	16.007	4.5145
	13.574	4.15728	7.062	2.9986	4.237	2.32265		2.864	1.9096	20.361	5.0916	3.884	2.22379		6.12	2.79146	5.493	2.6446	50.69	8.03371		26.679	5.82827	28.405	6.01385	29.19	6.09638		11.299	3.79293	13.81	4.19326	2.511	1.78805		1.255	1.26409	2.668	1.8431	14.909	4.35692		12.712	4.02311	1.569	1.4134	6.591	2.89688
	12.358	3.9667	12.554	3.99803	12.397	3.97295		1.373	1.32218	15.222	4.40241	3.962	2.24601		6.748	2.93118	9.887	3.54803	24.482	5.58314		26.836	5.8454	1.726	1.48243	3.453	2.09678		10.515	3.65898	21.971	5.28908	7.219	3.03175		36.095	6.7792	13.496	4.14532	5.65	2.68213		8.004	3.19234	22.442	5.34547	30.602	6.24209
	14.908	4.35677	1.805	1.51598	1.648	1.44855		51.002	8.0584	22.088	5.30314	9.533	3.48393		2.511	1.78805	23.383	5.45639	15.85	4.49231		4.237	2.32265	10.201	3.60393	4.394	2.36529		84.431	10.3683	13.026	4.0725	10.828	3.71304		3.139	1.99917	22.285	5.32674	16.164	4.53659		2.354	1.73124	2.197	1.67252	3.923	2.23493
	26.639	5.8239	6.944	2.97345	6.12	2.79146		20.322	5.08673	2.589	1.8156	13.731	4.18125		183.77	15.2965	49.277	7.92095	16.949	4.64544		23.226	5.43804	8.631	3.31502	13.496	4.14532		1.883	1.54839	18.047	4.79355	3.139	1.99917		11.927	3.89691	4.551	2.40718	11.299	3.79293		2.354	1.73124	3.766	2.18975	3.609	2.14362
	2.668	1.8431	9.376	3.45513	14.516	4.29911		12.162	3.93512	26.639	5.8239	20.793	5.14534		11.456	3.81919	30.916	6.27403	19.931	5.03755		17.891	4.77279	1.569	1.4134	9.573	3.49124		6.748	2.93118	23.226	5.43804	2.825	1.89655		1.255	1.26409	12.398	3.97311	6.905	2.96508		2.354	1.73124	12.241	3.94788	28.091	5.98052
	1.962	1.58054	12.593	4.00424	1.53	1.39573		41.429	7.26285	10.24	3.61081	20.871	5.15498		40.175	7.15209	5.493	2.6446	105.46	11.5877		3.139	1.99917	12.712	4.02311	39.077	7.05368		11.456	3.81919	36.88	6.85252	16.949	4.64544		10.828	3.71304	5.179	2.5679	13.026	4.0725		18.047	4.79355	7.376	3.06454	13.339	4.12113
	11.77	3.87118	2.864	1.9096	8.356	3.26178		25.383	5.68495	3.178	2.01156	6.709	2.9227		19.46	4.97767	24.796	5.61883	16.321	4.55857		24.796	5.61883	23.54	5.47467	20.088	5.05736		28.562	6.03045	15.38	4.4252	5.807	2.71914		6.905	2.96508	8.474	3.28473	10.358	3.63156		3.923	2.23493	5.807	2.71914	30.445	6.22606
	2.001	1.59617	4.472	2.3862	4.826	2.47884		13.77	4.18718	7.846	3.16067	51.472	8.09544		115.974	12.1517	12.398	3.97311	17.263	4.68828		15.85	4.49231	10.201	3.60393	5.807	2.71914		30.445	6.22606	10.515	3.65898	8.788	3.34503		4.237	2.32265	59.164	8.67928	14.438	4.28754		6.905	2.96508	82.704	10.2617	8.631	3.31502
	13.26	4.10891	13.927	4.21099	11.887	3.89037		3.57	2.13201	20.361	5.0916	11.966	3.90328		10.828	3.71304	40.018	7.1381	67.482	9.26935		13.496	4.14532	13.81	4.19326	35.938	6.76444		2.197	1.67252	21.029	5.17445	3.609	2.14362		8.161	3.22349	7.847	3.16087	20.715	5.13568		17.577	4.73072	12.398	3.97311	8.004	3.19234
	16.085	4.52549	1.373	1.32218	9.769	3.52679		4.119	2.29008	11.181	3.77307	2.119	1.64256		2.197	1.67252	26.993	5.86247	6.277	2.82703		21.657	5.25115	19.146	4.93735	15.537	4.44773		31.23	6.30581	3.139	1.99917	1.412	1.34083		29.974	6.17771	7.533	3.09698	13.967	4.21703		7.376	3.06454	22.755	5.38262	131.04	12.9169
	1.53	1.39573	6.081	2.78255	6.787	2.93964		46.294	7.67746	26.952	5.85802	7.846	3.16067		38.135	6.96814	7.219	3.03175	2.982	1.94854		22.599	5.36414	9.102	3.40427	34.369	6.61513		107.343	11.6907	1.726	1.48243	4.551	2.40718		20.558	5.11618	18.989	4.91707	13.653	4.16936		78.153	9.97535	25.58	5.70697	10.672	3.68619
	11.103	3.75989	1.059	1.16119	3.335	2.06064		2.511	1.78805	13.3	4.11511	10.632	3.67928		17.42	4.70955	27.464	5.9134	52.73	8.19377		6.434	2.86217	7.533	3.09698	21.5	5.23208		28.719	6.047	2.511	1.78805	3.766	2.18975		3.766	2.18975	7.219	3.03175	9.102	3.40427		42.215	7.33143	2.04	1.61165	11.299	3.79293
	3.178	2.01156	32.916	6.47379	14.83	4.34536		1.059	1.16119	36.76	6.84137	20.008	5.04727		3.609	2.14362	4.237	2.32265	1.412	1.34083		16.478	4.58044	2.511	1.78805	1.099	1.18292		3.766	2.18975	14.752	4.33392	5.807	2.71914		2.511	1.78805	3.923	2.23493	39.234	7.06783		13.339	4.12113	53.828	8.27864	140.142	13.3579
	11.181	3.77307	5.375	2.61604	5.218	2.57755		4.865	2.48884	7.533	3.09698	5.963	2.75542		4.08	2.27921	3.923	2.23493	23.697	5.4929		2.04	1.61165	15.38	4.4252	15.223	4.40256		10.672	3.68619	16.164	4.53659	1.726	1.48243		61.518	8.85026	19.774	5.01767	38.763	7.02528		15.066	4.3798	5.179	2.5679	7.219	3.03175
	9.965	3.562	20.636	5.12587	4.433	2.37577		16.517	4.58586	5.061	2.53848	28.09	5.98041		47.865	7.80664	19.303	4.95755	14.595	4.31079		27.464	5.9134	9.259	3.4335	2.511	1.78805		6.277	2.82703	4.865	2.48884	18.204	4.81436		19.303	4.95755	3.296	2.04856	5.179	2.5679		11.77	3.87118	10.201	3.60393	10.044	3.57609
	10.357	3.63138	17.066	4.66145	10.632	3.67928		25.187	5.66296	10.867	3.71972	23.186	5.43335		50.376	8.00879	33.584	6.53915	23.069	5.41963		2.825	1.89655	15.223	4.40256	21.5	5.23208		12.084	3.92248	7.062	2.9986	12.241	3.94788		2.04	1.61165	12.241	3.94788	19.617	4.99771		27.464	5.9134	44.883	7.55955	8.004	3.19234
	18.674	4.87611	11.887	3.89037	3.688	2.16696		3.295	2.04825	17.262	4.68814	6.434	2.86217		14.909	4.35692	8.318	3.25435	16.792	4.62388		6.277	2.82703	9.573	3.49124	45.511	7.61225		6.905	2.96508	21.971	5.28908	2.982	1.94854		2.668	1.8431	14.752	4.33392	10.828	3.71304		11.142	3.76649	2.511	1.78805	9.73	3.51975
	12.986	4.06624	15.771	4.4811	1.412	1.34083		3.452	2.09648	2.668	1.8431	1.098	1.18238		15.066	4.3798	6.434	2.86217	8.474	3.28473		34.996	6.6752	1.569	1.4134	10.201	3.60393		20.088	5.05736	19.46	4.97767	2.354	1.73124		2.354	1.73124	22.912	5.40115	8.945	3.37478		28.719	6.047	8.474	3.28473	34.055	6.58484
	11.024	3.74649	17.262	4.68814	7.062	2.9986		2.04	1.61165	1.098	1.18238	5.963	2.75542		26.679	5.82827	7.062	2.9986	20.715	5.13568		39.077	7.05368	17.42	4.70955	17.42	4.70955		18.361	4.83508	7.533	3.09698	29.19	6.09638		4.08	2.27921	89.61	10.6815	24.168	5.54722		3.609	2.14362	18.675	4.87624	13.339	4.12113
	8.199	3.23099	13.888	4.20509	7.415	3.07263		12.123	3.9288	2.746	1.86984	12.907	4.05385		13.339	4.12113	47.08	7.74236	27.777	5.947		14.909	4.35692	17.734	4.7518	43	7.39928		10.828	3.71304	2.197	1.67252	2.825	1.89655		1.726	1.48243	30.288	6.20998	20.715	5.13568		40.96	7.22163	1.255	1.26409	10.985	3.73986
	4.865	2.48884	4.551	2.40718	2.079	1.62698		4.669	2.43819	14.124	4.24066	30.405	6.22197		30.602	6.24209	26.993	5.86247	17.106	4.66691		26.365	5.79387	5.179	2.5679	86.628	10.5023		2.668	1.8431	5.022	2.52868	8.631	3.31502		11.927	3.89691	6.434	2.86217	17.891	4.77279		7.219	3.03175	10.828	3.71304	3.453	2.09678
	13.339	4.12113	2.629	1.82958	9.533	3.48393		16.556	4.59127	18.282	4.82466	13.535	4.1513		50.219	7.9963	2.982	1.94854	4.08	2.27921		18.518	4.8557	10.201	3.60393	16.478	4.58044		36.88	6.85252	1.412	1.34083	6.591	2.89688		89.296	10.6628	3.453	2.09678	1.412	1.34083		10.358	3.63156	29.974	6.17771	2.197	1.67252
	1.648	1.44855	13.535	4.1513	3.099	1.9864		11.534	3.83217	15.261	4.40805	35.662	6.73842		85.215	10.4163	10.201	3.60393	21.971	5.28908		7.847	3.16087	2.825	1.89655	3.923	2.23493		10.201	3.60393	11.299	3.79293	33.27	6.50851		14.438	4.28754	2.197	1.67252	42.372	7.34505		1.099	1.18292	1.255	1.26409	3.296	2.04856
	5.414	2.62551	14.437	4.2874	5.885	2.73734		40.213	7.15547	34.21	6.59981	18.439	4.84533		15.693	4.47001	10.672	3.68619	3.296	2.04856		22.755	5.38262	7.69	3.12909	6.591	2.89688		45.04	7.57276	3.609	2.14362	2.354	1.73124		1.412	1.34083	14.909	4.35692	7.219	3.03175		21.5	5.23208	7.847	3.16087	55.555	8.4104
	9.533	3.48393	14.712	4.32804	3.845	2.2126		2.079	1.62698	5.924	2.74639	27.109	5.87505		172.314	14.8121	22.442	5.34547	8.788	3.34503		2.04	1.61165	21.971	5.28908	6.434	2.86217		7.847	3.16087	14.752	4.33392	3.766	2.18975		15.223	4.40256	10.828	3.71304	4.708	2.44835		1.883	1.54839	6.12	2.79146	2.511	1.78805
	21.421	5.22246	3.295	2.04825	3.727	2.17839		23.225	5.43792	51.433	8.09238	27.227	5.88783		45.825	7.63847	9.102	3.40427	49.748	7.95871		2.668	1.8431	13.339	4.12113	10.201	3.60393		5.807	2.71914	3.453	2.09678	1.569	1.4134		13.967	4.21703	4.708	2.44835	19.931	5.03755		14.595	4.31079	3.766	2.18975	6.748	2.93118
	11.652	3.85173	5.453	2.63495	1.805	1.51598		3.178	2.01156	11.024	3.74649	16.046	4.52		13.026	4.0725	11.456	3.81919	11.927	3.89691		15.85	4.49231	8.004	3.19234	7.062	2.9986		6.12	2.79146	13.967	4.21703	16.164	4.53659		13.496	4.14532	2.511	1.78805	7.533	3.09698		2.354	1.73124	61.518	8.85026	9.102	3.40427
	15.457	4.43627	29.306	6.10848	3.806	2.20135		12.319	3.96043	7.807	3.15281	4.237	2.32265		20.715	5.13568	7.533	3.09698	8.631	3.31502		4.237	2.32265	8.474	3.28473	40.96	7.22163		7.376	3.06454	28.876	6.0635	5.964	2.75565		56.026	8.44598	12.084	3.92248	7.219	3.03175		35.153	6.69016	3.609	2.14362	6.748	2.93118
	4.002	2.25732	7.846	3.16067	19.891	5.0325		5.375	2.61604	11.377	3.806	45.901	7.6448		2.04	1.61165	18.832	4.8967	4.551	2.40718		1.569	1.4134	2.825	1.89655	20.558	5.11618		1.412	1.34083	13.81	4.19326	11.77	3.87118		15.85	4.49231	14.281	4.26417	3.296	2.04856		5.336	2.60653	13.81	4.19326	8.474	3.28473
	12.907	4.05385	11.024	3.74649	5.257	2.58716		39.546	7.09588	2.982	1.94854	28.836	6.0593		16.321	4.55857	7.847	3.16087	3.766	2.18975		3.923	2.23493	6.591	2.89688	22.912	5.40115		12.084	3.92248	13.182	4.09681	12.084	3.92248		28.405	6.01385	14.752	4.33392	69.993	9.44023		2.354	1.73124	32.485	6.43127	23.697	5.4929
	21.931	5.28426	17.38	4.70414	4.08	2.27921		7.689	3.12889	4.159	2.30117	49.354	7.92714		47.394	7.76814	13.81	4.19326	2.668	1.8431		18.361	4.83508	4.237	2.32265	35.781	6.74965		31.387	6.32164	27.464	5.9134	4.865	2.48884		8.945	3.37478	4.394	2.36529	26.836	5.8454		24.639	5.60101	18.675	4.87624	1.883	1.54839
	8.317	3.25416	14.084	4.23466	10.828	3.71304		8.043	3.2001	1.412	1.34083	31.111	6.29379		61.204	8.82765	29.19	6.09638	2.197	1.67252		7.847	3.16087	18.204	4.81436	8.631	3.31502		28.719	6.047	16.007	4.5145	4.08	2.27921		34.212	6.60001	37.193	6.88154	1.255	1.26409		27.62	5.93017	2.04	1.61165	19.931	5.03755
	11.691	3.85817	25.069	5.64968	3.021	1.96124		8.356	3.26178	48.726	7.87654	18.361	4.83508		129.157	12.8237	5.179	2.5679	23.226	5.43804		26.208	5.7766	25.737	5.72445	43.157	7.41277		10.985	3.73986	3.609	2.14362	29.347	6.11275		12.398	3.97311	3.139	1.99917	8.318	3.25435		1.726	1.48243	11.77	3.87118	9.887	3.54803
	19.067	4.92716	14.28	4.26402	9.18	3.41882		29.385	6.11671	5.61	2.67262	19.184	4.94225		12.555	3.99819	9.416	3.46249	75.015	9.77303		7.219	3.03175	18.989	4.91707	1.255	1.26409		1.726	1.48243	1.255	1.26409	9.887	3.54803		3.609	2.14362	45.197	7.58595	9.887	3.54803		10.044	3.57609	8.631	3.31502	15.38	4.4252
	12.711	4.02295	20.126	5.06214	6.513	2.87969		2.668	1.8431	14.437	4.2874	15.104	4.38532		40.646	7.19389	11.927	3.89691	28.562	6.03045		9.887	3.54803	21.029	5.17445	8.631	3.31502		7.69	3.12909	6.591	2.89688	5.022	2.52868		1.726	1.48243	54.613	8.33879	1.569	1.4134		19.774	5.01767	3.139	1.99917	19.46	4.97767
	2.668	1.8431	16.595	4.59667	14.28	4.26402		3.139	1.99917	21.656	5.25103	6.042	2.77361		66.854	9.22611	16.007	4.5145	11.299	3.79293		4.865	2.48884	3.139	1.99917	21.029	5.17445		1.412	1.34083	1.255	1.26409	3.923	2.23493		11.299	3.79293	17.106	4.66691	1.255	1.26409		8.161	3.22349	1.569	1.4134	3.139	1.99917
	6.591	2.89688	7.415	3.07263	5.963	2.75542		3.256	2.03609	1.02	1.13961	5.336	2.60653		17.42	4.70955	37.35	6.89605	2.825	1.89655		16.321	4.55857	1.099	1.18292	3.609	2.14362		4.237	2.32265	2.354	1.73124	11.299	3.79293		6.277	2.82703	3.296	2.04856	3.296	2.04856		21.814	5.27015	15.85	4.49231	204.015	16.1171
	15.34	4.41945	15.183	4.39677	15.418	4.43067		1.255	1.26409	3.256	2.03609	35.073	6.68254		80.664	10.1343	10.201	3.60393	5.65	2.68213		3.139	1.99917	8.945	3.37478	17.42	4.70955		7.533	3.09698	17.106	4.66691	1.412	1.34083		7.219	3.03175	2.197	1.67252	3.609	2.14362		3.453	2.09678	13.653	4.16936	2.982	1.94854
	6.709	2.9227	8.788	3.34503	3.295	2.04825		27.227	5.88783	26.756	5.83668	1.138	1.20372		7.376	3.06454	18.047	4.79355	1.255	1.26409		8.474	3.28473	5.964	2.75565	31.23	6.30581		19.303	4.95755	2.197	1.67252	1.099	1.18292		2.825	1.89655	9.102	3.40427	5.964	2.75565		10.985	3.73986	14.438	4.28754	28.876	6.0635
	6.434	2.86217	10.004	3.56896	11.691	3.85817		7.493	3.08875	50.374	8.00863	1.53	1.39573		3.453	2.09678	2.04	1.61165	5.807	2.71914		3.453	2.09678	41.431	7.26303	9.102	3.40427		19.46	4.97767	1.569	1.4134	15.066	4.3798		11.927	3.89691	13.967	4.21703	7.533	3.09698		5.964	2.75565	2.354	1.73124	6.905	2.96508
	4.394	2.36529	2.668	1.8431	10.396	3.63821		21.381	5.21758	19.773	5.01755	19.773	5.01755		76.427	9.86458	18.518	4.8557	5.964	2.75565		28.091	5.98052	21.343	5.21294	17.263	4.68828		26.993	5.86247	3.296	2.04856	2.982	1.94854		1.883	1.54839	4.08	2.27921	21.029	5.17445		7.533	3.09698	7.376	3.06454	16.792	4.62388
	4.629	2.42772	10.553	3.66558	5.846	2.72825		9.298	3.44072	30.052	6.18574	15.85	4.49231		17.577	4.73072	5.336	2.60653	38.92	7.0395		29.818	6.16161	3.609	2.14362	41.901	7.30411		4.394	2.36529	2.668	1.8431	5.964	2.75565		12.712	4.02311	6.12	2.79146	1.255	1.26409		12.241	3.94788	8.474	3.28473	11.299	3.79293
	14.163	4.24652	9.886	3.54785	5.728	2.70058		3.531	2.12033	28.326	6.00548	2.079	1.62698		8.318	3.25435	4.08	2.27921	10.515	3.65898		16.321	4.55857	3.766	2.18975	48.65	7.87039		9.73	3.51975	33.427	6.52385	7.219	3.03175		2.825	1.89655	5.807	2.71914	11.77	3.87118		114.719	12.0857	4.865	2.48884	23.697	5.4929
	7.454	3.0807	16.438	4.57488	7.729	3.13702		2.236	1.68729	3.845	2.2126	15.889	4.49783		56.496	8.48133	7.69	3.12909	1.726	1.48243		23.697	5.4929	3.296	2.04856	61.047	8.81632		3.609	2.14362	16.321	4.55857	1.726	1.48243		24.168	5.54722	10.358	3.63156	7.376	3.06454		1.569	1.4134	7.062	2.9986	7.533	3.09698
	2.511	1.78805	2.589	1.8156	1.216	1.24429		8.592	3.30752	1.02	1.13961	2.55	1.80188		27.464	5.9134	9.102	3.40427	158.975	14.2272		12.398	3.97311	28.719	6.047	26.522	5.8111		1.412	1.34083	19.146	4.93735	51.004	8.05856		3.139	1.99917	10.515	3.65898	11.613	3.84527		1.726	1.48243	9.887	3.54803	2.511	1.78805
	15.3	4.41368	20.322	5.08673	1.02	1.13961		11.024	3.74649	14.202	4.25236	7.101	3.00687		81.292	10.1737	2.511	1.78805	19.774	5.01767		6.591	2.89688	7.533	3.09698	28.405	6.01385		8.161	3.22349	1.569	1.4134	3.296	2.04856		16.164	4.53659	3.296	2.04856	3.766	2.18975		2.982	1.94854	4.708	2.44835	10.044	3.57609
	15.575	4.45317	7.062	2.9986	3.256	2.03609		9.533	3.48393	57.2	8.53401	22.166	5.3125		76.427	9.86458	6.591	2.89688	2.982	1.94854		10.358	3.63156	2.511	1.78805	100.752	11.3261		11.77	3.87118	10.515	3.65898	16.478	4.58044		29.033	6.07996	52.416	8.16934	36.723	6.83792		15.38	4.4252	1.569	1.4134	29.974	6.17771
	6.316	2.8358	9.337	3.44793	3.688	2.16696		25.579	5.70686	24.128	5.54263	6.12	2.79146		3.139	1.99917	4.08	2.27921	15.85	4.49231		8.161	3.22349	3.766	2.18975	14.124	4.24066		1.255	1.26409	16.478	4.58044	3.766	2.18975		7.847	3.16087	38.449	6.99677	11.77	3.87118		1.255	1.26409	2.354	1.73124	29.19	6.09638
	13.653	4.16936	6.709	2.9227	2.746	1.86984		8.906	3.36741	5.532	2.65397	18.204	4.81436		94.788	10.9858	32.956	6.47772	3.923	2.23493		17.42	4.70955	6.591	2.89688	13.496	4.14532		1.569	1.4134	5.65	2.68213	1.255	1.26409		2.825	1.89655	82.547	10.2519	21.029	5.17445		9.102	3.40427	11.142	3.76649	10.985	3.73986
	6.63	2.90544	18.714	4.88133	3.884	2.22379		12.947	4.06013	2.825	1.89655	28.6	6.03446		75.956	9.83413	12.555	3.99819	14.124	4.24066		15.693	4.47001	11.613	3.84527	5.179	2.5679		19.303	4.95755	18.832	4.8967	5.65	2.68213		46.139	7.66459	10.358	3.63156	11.456	3.81919		4.394	2.36529	6.591	2.89688	15.693	4.47001
	16.164	4.53659	8.553	3.3	4.551	2.40718		14.124	4.24066	2.982	1.94854	11.534	3.83217		9.73	3.51975	9.259	3.4335	5.964	2.75565		13.653	4.16936	33.898	6.56965	19.774	5.01767		1.255	1.26409	6.591	2.89688	5.179	2.5679		16.949	4.64544	2.668	1.8431	2.354	1.73124		8.631	3.31502	3.609	2.14362	11.456	3.81919
	7.062	2.9986	6.003	2.76464	5.1	2.54824		9.337	3.44793	26.246	5.78078	7.846	3.16067		2.982	1.94854	3.296	2.04856	1.099	1.18292		24.011	5.52917	14.595	4.31079	15.066	4.3798		6.12	2.79146	6.748	2.93118	1.412	1.34083		5.807	2.71914	4.551	2.40718	29.19	6.09638		4.08	2.27921	4.708	2.44835	25.266	5.67183
	9.533	3.48393	24.952	5.63648	3.178	2.01156		6.787	2.93964	75.875	9.82889	25.501	5.69815		62.46	8.91777	27.934	5.96378	1.255	1.26409		23.854	5.51107	7.219	3.03175	23.383	5.45639		13.339	4.12113	3.766	2.18975	2.825	1.89655		20.715	5.13568	2.04	1.61165	17.263	4.68828		9.573	3.49124	1.255	1.26409	9.102	3.40427
	12.947	4.06013	3.609	2.14362	11.22	3.77965		1.491	1.37782	42.018	7.3143	31.268	6.30965		3.453	2.09678	8.788	3.34503	27.934	5.96378		18.361	4.83508			26.208	5.7766		2.982	1.94854	1.099	1.18292	24.325	5.56521		24.011	5.52917	11.456	3.81919	16.949	4.64544		3.296	2.04856	2.668	1.8431	1.569	1.4134
	4.551	2.40718	9.455	3.46965	9.455	3.46965		7.611	3.11298	49.236	7.91765	3.845	2.2126		9.102	3.40427	5.493	2.6446	2.04	1.61165		14.124	4.24066			21.814	5.27015		8.004	3.19234	26.836	5.8454	7.062	2.9986		20.715	5.13568	6.748	2.93118	11.142	3.76649		27.777	5.947	24.482	5.58314	74.544	9.7423
	10.514	3.6588	16.517	4.58586	7.886	3.16872		8.239	3.23886	8.513	3.29228	10.475	3.65201		1.099	1.18292	17.42	4.70955	14.124	4.24066		4.708	2.44835			26.993	5.86247		2.668	1.8431	27.307	5.89647	3.453	2.09678		4.394	2.36529	6.277	2.82703	10.828	3.71304		1.099	1.18292	2.354	1.73124	16.007	4.5145
	10.161	3.59686	11.691	3.85817	3.962	2.24601		29.895	6.16956	18.949	4.91189	16.674	4.6076		7.847	3.16087	17.106	4.66691	5.807	2.71914		8.945	3.37478			21.029	5.17445		6.905	2.96508	15.066	4.3798	24.482	5.58314		8.474	3.28473	3.609	2.14362	13.496	4.14532		2.825	1.89655	5.022	2.52868	11.456	3.81919
	16.242	4.54752	2.472	1.77411	11.809	3.87759		8.788	3.34503	43.979	7.48304	7.611	3.11298		65.599	9.13911	9.259	3.4335	1.883	1.54839		24.796	5.61883			37.193	6.88154		12.398	3.97311	26.522	5.8111	14.752	4.33392		10.985	3.73986	8.161	3.22349	75.956	9.83413		3.766	2.18975	2.668	1.8431	21.029	5.17445
	12.397	3.97295	2.079	1.62698	3.021	1.96124		34.563	6.63378	10.71	3.69275	18.753	4.88642		75.328	9.7934	3.766	2.18975	73.759	9.69087		27.62	5.93017			20.558	5.11618		1.099	1.18292	2.04	1.61165	1.099	1.18292		2.354	1.73124	21.814	5.27015	2.197	1.67252		76.113	9.84429	4.551	2.40718	5.807	2.71914
	6.356	2.84477	1.844	1.53227	3.335	2.06064		13.143	4.09074	11.848	3.88399	1.491	1.37782		10.515	3.65898	4.708	2.44835	15.85	4.49231		8.161	3.22349			8.474	3.28473		14.752	4.33392	15.38	4.4252	3.139	1.99917		2.825	1.89655	8.161	3.22349	20.245	5.07708		3.766	2.18975	1.412	1.34083	16.321	4.55857
	16.321	4.55857	3.845	2.2126	9.69	3.51251		1.295	1.28407	4.708	2.44835	3.413	2.0846		100.281	11.2996	12.869	4.04788	101.693	11.3789		7.533	3.09698			29.033	6.07996		1.255	1.26409	14.438	4.28754	4.708	2.44835		14.909	4.35692	1.726	1.48243	18.675	4.87624		6.434	2.86217	5.65	2.68213	11.613	3.84527
	11.77	3.87118	6.159	2.80034	1.255	1.26409		5.689	2.69137	1.334	1.30327	22.794	5.38723		136.533	13.1848	38.449	6.99677	9.73	3.51975		24.168	5.54722			15.223	4.40256		44.255	7.50648	20.088	5.05736	6.277	2.82703		12.084	3.92248	8.004	3.19234	3.139	1.99917		7.376	3.06454	52.259	8.1571	22.755	5.38262
	21.381	5.21758	16.242	4.54752	10.043	3.57591		28.247	5.9971	78.856	10.0201	11.573	3.83865		1.726	1.48243	1.099	1.18292	13.026	4.0725		14.124	4.24066			50.219	7.9963		13.496	4.14532	17.263	4.68828	3.296	2.04856		1.883	1.54839	1.883	1.54839	1.099	1.18292		2.982	1.94854	3.766	2.18975	7.847	3.16087
	8.945	3.37478	7.023	2.99031	1.765	1.49909		12.515	3.99182	1.412	1.34083	23.696	5.49279		5.807	2.71914	26.993	5.86247	16.949	4.64544		20.872	5.1551			2.354	1.73124		10.201	3.60393	5.65	2.68213	17.106	4.66691		1.883	1.54839	15.223	4.40256	4.237	2.32265		4.708	2.44835	3.766	2.18975	2.04	1.61165
	11.299	3.79293	7.415	3.07263	6.395	2.85348		40.527	7.18336	26.952	5.85802	8.474	3.28473		48.336	7.84496	16.164	4.53659	13.496	4.14532		28.719	6.047			17.734	4.7518		10.515	3.65898	21.814	5.27015	8.318	3.25435		1.883	1.54839	6.905	2.96508				3.923	2.23493	20.715	5.13568	11.927	3.89691
	12.633	4.01059	9.73	3.51975	4.865	2.48884		15.026	4.37398	10.318	3.62454	12.829	4.04158		11.299	3.79293	12.398	3.97311	48.65	7.87039		2.04	1.61165			1.569	1.4134		3.609	2.14362	10.358	3.63156	7.847	3.16087				5.807	2.71914				16.007	4.5145	11.456	3.81919	4.551	2.40718
	35.505	6.72357	5.963	2.75542	3.57	2.13201		4.512	2.39684	6.434	2.86217	38.683	7.01803		104.675	11.5445	65.912	9.16088	10.985	3.73986		36.566	6.82329			16.321	4.55857		33.741	6.55442	29.347	6.11275	2.982	1.94854				10.358	3.63156				6.12	2.79146	4.08	2.27921	91.336	10.7839
	14.908	4.35677	11.299	3.79293	5.728	2.70058		6.473	2.87083	2.903	1.92255	27.816	5.95117		10.358	3.63156	24.796	5.61883	10.201	3.60393		40.175	7.15209			6.277	2.82703		8.945	3.37478	1.255	1.26409	16.792	4.62388				2.197	1.67252				2.197	1.67252	1.099	1.18292	1.412	1.34083
	15.693	4.47001	6.473	2.87083	2.079	1.62698		50.649	8.03046	2.589	1.8156	3.806	2.20135		4.08	2.27921	4.237	2.32265	7.533	3.09698		36.409	6.80863			12.869	4.04788		13.81	4.19326	1.099	1.18292	2.825	1.89655				13.653	4.16936				1.412	1.34083	1.099	1.18292	5.964	2.75565
	12.554	3.99803	9.023	3.38946	2.589	1.8156		17.576	4.73059	8.474	3.28473	10.122	3.58995		21.029	5.17445	31.387	6.32164	8.945	3.37478		14.595	4.31079			52.887	8.20596		1.099	1.18292	27.934	5.96378	2.982	1.94854				17.42	4.70955				6.748	2.93118	10.828	3.71304	11.456	3.81919
	7.729	3.13702	10.632	3.67928	3.884	2.22379		21.264	5.20328	8.788	3.34503	16.987	4.65065		5.336	2.60653	18.518	4.8557	6.591	2.89688		12.869	4.04788			22.599	5.36414		19.774	5.01767	17.42	4.70955	3.296	2.04856				10.985	3.73986				5.022	2.52868	2.982	1.94854	18.675	4.87624
	1.059	1.16119	5.453	2.63495	7.454	3.0807		12.162	3.93512	1.138	1.20372	24.245	5.55605		42.215	7.33143	5.022	2.52868	11.927	3.89691		15.38	4.4252			18.047	4.79355		10.044	3.57609	11.77	3.87118	1.099	1.18292				5.179	2.5679				8.318	3.25435	18.675	4.87624	13.496	4.14532
	7.964	3.18435	11.417	3.81269	11.181	3.77307		5.296	2.59674	4.865	2.48884	17.38	4.70414		38.606	7.01104	12.398	3.97311	10.515	3.65898		21.971	5.28908			16.321	4.55857		9.259	3.4335	19.774	5.01767	23.383	5.45639				2.982	1.94854				4.708	2.44835	2.04	1.61165	1.569	1.4134
	8.356	3.26178	4.904	2.49879	4.472	2.3862		10.514	3.6588	18.831	4.89657	18.361	4.83508		70.307	9.46138	8.474	3.28473	84.431	10.3683		13.182	4.09681			23.54	5.47467		19.617	4.99771	4.865	2.48884	3.923	2.23493				3.609	2.14362				4.08	2.27921	1.255	1.26409
	10.161	3.59686	15.261	4.40805	1.255	1.26409		28.914	6.06749	28.365	6.00961	17.262	4.68814		54.927	8.36273	40.96	7.22163	1.412	1.34083		12.084	3.92248			24.639	5.60101		8.318	3.25435	1.412	1.34083	2.511	1.78805				10.985	3.73986				6.591	2.89688	13.496	4.14532
	5.492	2.64436	14.673	4.3223	7.258	3.03993		4.943	2.50871	33.073	6.48921	10.24	3.61081		4.08	2.27921	20.401	5.0966	135.905	13.1545		21.814	5.27015			23.54	5.47467		37.037	6.86709	5.022	2.52868	52.573	8.18157				3.453	2.09678				95.102	11.004	2.825	1.89655
	11.77	3.87118	4.002	2.25732	5.375	2.61604		31.935	6.37659	6.709	2.9227	21.185	5.19361		1.255	1.26409	11.299	3.79293	4.708	2.44835		13.81	4.19326			42.529	7.35864		9.73	3.51975	2.982	1.94854	27.307	5.89647				13.182	4.09681				4.237	2.32265	13.182	4.09681
	11.063	3.75311	9.023	3.38946	1.569	1.4134		13.731	4.18125	23.265	5.4426	7.14	3.01512		87.412	10.5497	1.412	1.34083	16.635	4.60221		21.814	5.27015			18.361	4.83508		1.412	1.34083	19.931	5.03755	31.23	6.30581				1.883	1.54839				12.555	3.99819	14.124	4.24066
	15.614	4.45874	5.767	2.70976	12.907	4.05385		9.22	3.42626	1.883	1.54839	14.437	4.2874		39.391	7.08196	8.161	3.22349	7.062	2.9986		1.726	1.48243			13.182	4.09681		56.339	8.46954	2.197	1.67252	3.453	2.09678				1.412	1.34083				5.807	2.71914	7.533	3.09698
	4.551	2.40718	9.102	3.40427	9.18	3.41882		13.967	4.21703	72.736	9.62343	10.475	3.65201		10.985	3.73986	2.668	1.8431	33.27	6.50851		24.325	5.56521			41.431	7.26303		2.197	1.67252	22.599	5.36414	3.296	2.04856				7.376	3.06454				3.296	2.04856	32.172	6.40021
	1.805	1.51598	9.141	3.41155	3.217	2.02386		6.434	2.86217	1.805	1.51598	15.497	4.442		81.92	10.2129	6.277	2.82703	5.807	2.71914		3.766	2.18975			15.38	4.4252		2.982	1.94854	17.42	4.70955	2.197	1.67252									2.668	1.8431	3.296	2.04856
	9.416	3.46249	24.442	5.57858	5.414	2.62551		29.816	6.16141	26.678	5.82816	6.983	2.98178		44.883	7.55955	1.255	1.26409	14.281	4.26417		26.365	5.79387			11.142	3.76649		43.785	7.46651	2.825	1.89655	17.891	4.77279											44.255	7.50648
	15.261	4.40805	5.022	2.52868	11.613	3.84527		6.159	2.80034	39.154	7.06063	9.259	3.4335		99.026	11.2287	4.865	2.48884	20.088	5.05736		40.489	7.17999			1.099	1.18292		4.237	2.32265	18.204	4.81436	1.569	1.4134											2.511	1.78805
	23.971	5.52457	11.22	3.77965	6.866	2.9567		2.315	1.71684	23.147	5.42878	2.903	1.92255		3.139	1.99917	26.208	5.7766	8.161	3.22349		17.734	4.7518			1.726	1.48243		70.307	9.46138	4.551	2.40718	1.099	1.18292											22.599	5.36414
	5.061	2.53848	13.025	4.07234	7.336	3.05622		7.572	3.10499	21.303	5.20805	13.339	4.12113		1.099	1.18292	26.993	5.86247	33.584	6.53915		28.876	6.0635			11.142	3.76649		15.38	4.4252			3.139	1.99917											23.069	5.41963
	12.672	4.01678	17.223	4.68284	1.53	1.39573		10.004	3.56896	23.539	5.47456	2.864	1.9096		9.573	3.49124	2.197	1.67252	1.569	1.4134		24.482	5.58314			26.679	5.82827		4.865	2.48884			15.223	4.40256											13.653	4.16936
	1.295	1.28407	29.11	6.08802	4.629	2.42772		14.947	4.36247	67.048	9.23949	4.669	2.43819		123.193	12.5241	1.255	1.26409	14.438	4.28754		14.438	4.28754			21.657	5.25115						44.726	7.54632											3.139	1.99917
	6.081	2.78255	11.142	3.76649	4.159	2.30117		12.868	4.04772	6.238	2.81824	16.321	4.55857		5.022	2.52868	27.777	5.947	14.438	4.28754		9.73	3.51975			16.321	4.55857						16.321	4.55857											1.726	1.48243
	11.573	3.83865	15.026	4.37398	3.845	2.2126		14.477	4.29333	12.28	3.95416	44.881	7.55938		197.58	15.8609	2.511	1.78805	74.701	9.75255		5.179	2.5679			14.752	4.33392						10.358	3.63156											10.672	3.68619
	8.356	3.26178	3.845	2.2126	8.043	3.2001		2.197	1.67252	4.59	2.41747	8.16	3.2233		88.511	10.6158	33.427	6.52385	3.296	2.04856		32.956	6.47772			1.255	1.26409						11.299	3.79293											4.708	2.44835
	21.735	5.2606	6.591	2.89688	3.884	2.22379		17.341	4.69886	102.082	11.4007	3.295	2.04825		1.255	1.26409	15.066	4.3798	3.923	2.23493		22.442	5.34547			1.883	1.54839						3.453	2.09678											3.296	2.04856
	6.944	2.97345	11.26	3.78638	8.984	3.38213		23.971	5.52457	1.098	1.18238	11.024	3.74649		2.511	1.78805	1.099	1.18292	19.303	4.95755		30.602	6.24209			8.161	3.22349						4.551	2.40718											1.099	1.18292
	9.337	3.44793	10.907	3.72656	10.083	3.58303		5.257	2.58716	9.965	3.562	13.104	4.08467		71.405	9.53497			1.412	1.34083		3.609	2.14362			17.577	4.73072						3.139	1.99917											16.321	4.55857
	15.811	4.48678	10.907	3.72656	7.454	3.0807		14.006	4.22291	75.051	9.77537	6.356	2.84477		89.139	10.6534			7.69	3.12909		20.558	5.11618			28.876	6.0635																		12.869	4.04788
	10.436	3.64521	8.003	3.19214	4.943	2.50871		1.491	1.37782	7.729	3.13702	19.263	4.95242		11.456	3.81919			12.241	3.94788		2.197	1.67252			2.197	1.67252																		47.394	7.76814
	6.395	2.85348	6.866	2.9567	8.003	3.19214		6.513	2.87969	2.55	1.80188	13.888	4.20509		7.062	2.9986			4.551	2.40718		15.85	4.49231			32.956	6.47772																		8.788	3.34503
	9.769	3.52679	12.201	3.94142	7.179	3.02334		10.907	3.72656	28.051	5.97626	10.436	3.64521		14.124	4.24066			41.274	7.24926		29.19	6.09638			30.288	6.20998																		152.383	13.9291
	2.393	1.74553	9.337	3.44793	3.452	2.09648		23.618	5.48374	4.159	2.30117	4.472	2.3862		5.493	2.6446			137.945	13.2528		14.595	4.31079			3.609	2.14362																		116.916	12.2009
	15.693	4.47001	12.24	3.94772	1.805	1.51598		14.202	4.25236	33.465	6.52755	7.062	2.9986		132.766	13.0017			3.296	2.04856		5.807	2.71914			18.832	4.8967																		9.416	3.46249
	6.944	2.97345	7.415	3.07263	6.12	2.79146		24.677	5.60533	3.531	2.12033	14.712	4.32804		3.139	1.99917			4.394	2.36529		30.759	6.25808			21.657	5.25115																		7.533	3.09698
	5.414	2.62551	2.079	1.62698	2.158	1.6576		23.696	5.49279	1.922	1.56434	20.322	5.08673		46.61	7.70362			6.12	2.79146		2.982	1.94854			15.537	4.44773																		11.456	3.81919
	13.104	4.08467	10.436	3.64521	9.22	3.42626		11.26	3.78638	6.12	2.79146	6.081	2.78255		201.19	16.0051			132.453	12.9863		24.639	5.60101			40.803	7.20777																		10.515	3.65898
	11.024	3.74649	7.062	2.9986	3.256	2.03609		19.067	4.92716	3.374	2.07266	4.237	2.32265		2.982	1.94854			27.307	5.89647		43.942	7.47989			8.474	3.28473																		11.456	3.81919
	12.201	3.94142	12.162	3.93512	8.396	3.26958		12.24	3.94772	37.074	6.87052	7.611	3.11298		100.909	11.335			11.613	3.84527		18.989	4.91707			16.478	4.58044																		9.573	3.49124
	1.687	1.46559	31.621	6.34516	2.903	1.92255		5.414	2.62551	47.471	7.77444	14.006	4.22291		17.891	4.77279			3.139	1.99917		1.255	1.26409			46.139	7.66459																		2.982	1.94854
	3.335	2.06064	14.79	4.33949	6.159	2.80034		2.629	1.82958	3.06	1.97386	5.689	2.69137		19.931	5.03755			1.726	1.48243		24.168	5.54722			13.026	4.0725																		18.361	4.83508
	10.161	3.59686	10.907	3.72656	14.594	4.31065		1.765	1.49909	5.257	2.58716	4.512	2.39684		179.69	15.1258			2.511	1.78805		6.12	2.79146			1.099	1.18292																		2.668	1.8431
	10.318	3.62454	15.614	4.45874	6.003	2.76464		4.355	2.35477	8.278	3.24652	2.903	1.92255		54.299	8.31478			59.478	8.70228		2.197	1.67252			18.989	4.91707																		1.255	1.26409
	13.457	4.13932	6.042	2.77361	5.649	2.68189		12.24	3.94772	20.793	5.14534	30.64	6.24596		2.982	1.94854			1.255	1.26409		2.982	1.94854			41.274	7.24926
	19.184	4.94225	13.849	4.19918	11.338	3.79947		4.982	2.51859	2.354	1.73124	6.552	2.8883		6.905	2.96508			9.73	3.51975		9.73	3.51975			26.208	5.7766
	6.513	2.87969	2.864	1.9096	7.297	3.04809		14.869	4.35107	3.923	2.23493	5.767	2.70976		105.617	11.5964			11.456	3.81919		9.887	3.54803			30.445	6.22606
	16.713	4.61299	17.811	4.76211	6.003	2.76464		2.629	1.82958	6.356	2.84477	1.098	1.18238		18.518	4.8557			17.263	4.68828		22.912	5.40115			8.318	3.25435
	11.417	3.81269	12.986	4.06624	2.158	1.6576		28.639	6.03857	9.455	3.46965	6.63	2.90544		1.412	1.34083			17.42	4.70955		5.336	2.60653			22.755	5.38262
	9.337	3.44793	21.813	5.27003	3.492	2.10859		18.478	4.85046	6.356	2.84477	1.059	1.16119		2.982	1.94854			19.146	4.93735		6.12	2.79146			10.985	3.73986
	8.631	3.31502	7.062	2.9986	12.162	3.93512		17.654	4.74107	10.553	3.66558	3.727	2.17839		9.887	3.54803			12.241	3.94788		27.307	5.89647			15.223	4.40256
	19.263	4.95242	11.691	3.85817	2.197	1.67252		4.119	2.29008	16.007	4.5145	2.707	1.85652		135.748	13.1469			1.099	1.18292		19.774	5.01767			33.27	6.50851
	18.596	4.86592	15.536	4.44759	9.259	3.4335		23.068	5.41951	56.22	8.46059	6.12	2.79146		64.971	9.09526			18.518	4.8557		7.847	3.16087			30.288	6.20998
	9.808	3.53383	7.886	3.16872	7.533	3.09698		7.415	3.07263	3.923	2.23493	11.809	3.87759		7.69	3.12909			34.212	6.60001		13.496	4.14532			6.748	2.93118
	8.945	3.37478	4.629	2.42772	9.847	3.54085		4.041	2.26829	3.099	1.9864	1.609	1.43131		72.19	9.58724			4.394	2.36529		18.361	4.83508			29.347	6.11275
	9.573	3.49124	1.373	1.32218	2.589	1.8156		13.849	4.19918	11.573	3.83865	9.73	3.51975		98.712	11.2109			64.5	9.06223		19.46	4.97767			6.905	2.96508
	4.512	2.39684	5.689	2.69137	4.708	2.44835		37.427	6.90315	7.219	3.03175	4.747	2.45847		118.799	12.2988			35.31	6.70508		7.376	3.06454			19.46	4.97767
	28.365	6.00961	3.688	2.16696	2.432	1.75969		80.7	10.1366	56.298	8.46645	1.805	1.51598		170.274	14.7241			72.504	9.60807		8.318	3.25435			29.818	6.16161
	12.593	4.00424	15.222	4.40241	7.572	3.10499		36.172	6.78643	3.923	2.23493	4.59	2.41747		48.65	7.87039			4.551	2.40718		26.522	5.8111			4.708	2.44835
	5.1	2.54824	2.903	1.92255	4.394	2.36529		3.962	2.24601	15.104	4.38532	2.236	1.68729		2.354	1.73124			14.752	4.33392		9.73	3.51975			46.61	7.70362
	20.479	5.10634	1.059	1.16119	9.376	3.45513		3.492	2.10859	2.236	1.68729	7.258	3.03993		10.044	3.57609			1.255	1.26409		26.993	5.86247			9.259	3.4335
	4.826	2.47884	11.024	3.74649	9.808	3.53383		5.846	2.72825	4.316	2.34421	7.807	3.15281		1.412	1.34083			35.153	6.69016		10.828	3.71304			17.263	4.68828
	9.651	3.50543	11.063	3.75311	1.844	1.53227		20.597	5.12103	112.714	11.9796	22.48	5.34999		53.672	8.26664			83.646	10.32		7.219	3.03175			26.365	5.79387
	1.491	1.37782	2.864	1.9096	10.396	3.63821		3.962	2.24601	5.492	2.64436	7.454	3.0807		18.518	4.8557			9.416	3.46249		5.65	2.68213			17.106	4.66691
	17.497	4.71994	5.532	2.65397	7.925	3.17654		21.695	5.25575	1.138	1.20372	31.189	6.30167		10.358	3.63156			148.931	13.7704		29.347	6.11275			6.12	2.79146
	7.297	3.04809	3.178	2.01156	12.162	3.93512		12.28	3.95416	1.844	1.53227	13.888	4.20509		12.712	4.02311			75.015	9.77303		16.792	4.62388			7.062	2.9986
	12.28	3.95416	12.005	3.90963	7.964	3.18435		16.438	4.57488	3.099	1.9864	10.122	3.58995		54.77	8.35077			7.533	3.09698		16.635	4.60221			12.084	3.92248
	24.52	5.58747	3.727	2.17839	2.55	1.80188		23.382	5.45627	8.631	3.31502	1.295	1.28407		21.5	5.23208			114.248	12.0609		1.412	1.34083			20.401	5.0966
	6.552	2.8883	5.061	2.53848	1.569	1.4134		3.374	2.07266	3.021	1.96124	2.589	1.8156		58.223	8.60998			2.04	1.61165		1.255	1.26409			37.193	6.88154
	5.453	2.63495	14.634	4.31655	1.569	1.4134		35.23	6.69748	3.374	2.07266	3.256	2.03609		150.5	13.8428			12.084	3.92248		15.85	4.49231			14.752	4.33392
	7.415	3.07263	7.415	3.07263	9.965	3.562		7.101	3.00687	12.593	4.00424	7.179	3.02334		3.609	2.14362			60.263	8.75952		20.401	5.0966			29.19	6.09638
	18.871	4.90177	1.491	1.37782	14.359	4.2758		20.048	5.05232	31.229	6.30571	21.46	5.22721		5.65	2.68213			29.504	6.12908		6.434	2.86217			4.551	2.40718
	6.63	2.90544	11.26	3.78638	11.652	3.85173		5.689	2.69137	25.422	5.68931	2.393	1.74553		48.964	7.89575			6.12	2.79146		7.376	3.06454			4.08	2.27921
	23.343	5.45172	4.943	2.50871	11.26	3.78638		17.184	4.67754	3.688	2.16696	20.283	5.08184		5.807	2.71914			14.281	4.26417		22.128	5.30794			1.569	1.4134
	15.536	4.44759	3.374	2.07266	4.316	2.34421		2.315	1.71684	8.788	3.34503	17.772	4.75689		152.069	13.9148			126.96	12.7142		2.668	1.8431			13.496	4.14532
	15.261	4.40805	13.143	4.09074	4.865	2.48884		19.302	4.95743	5.571	2.66331	1.609	1.43131		28.405	6.01385			18.518	4.8557		19.146	4.93735			7.062	2.9986
	6.709	2.9227	5.846	2.72825	4.708	2.44835		24.088	5.53803	84.702	10.3849	21.381	5.21758		4.237	2.32265			2.197	1.67252		3.609	2.14362			21.343	5.21294
	10.24	3.61081	4.198	2.31194	2.903	1.92255		3.021	1.96124	3.609	2.14362	14.516	4.29911		34.839	6.66021			29.974	6.17771		13.967	4.21703			5.964	2.75565
	2.393	1.74553	2.079	1.62698	5.296	2.59674		5.453	2.63495	4.904	2.49879	4.119	2.29008		14.595	4.31079			39.547	7.09597		33.584	6.53915			2.511	1.78805
	8.435	3.27716	19.616	4.99759	1.53	1.39573		15.536	4.44759	5.532	2.65397	12.083	3.92232		17.891	4.77279			44.883	7.55955		2.04	1.61165			6.434	2.86217
	1.334	1.30327	8.945	3.37478	14.516	4.29911		2.785	1.88308	8.631	3.31502	17.733	4.75167		3.923	2.23493			112.365	11.9611		18.675	4.87624			23.54	5.47467
	6.12	2.79146	10.867	3.71972	16.281	4.55298		9.847	3.54085	74.266	9.72412	31.974	6.38048		34.682	6.64519			31.073	6.28994		2.668	1.8431			1.412	1.34083
	11.338	3.79947	4.276	2.33332	6.513	2.87969		4.316	2.34421	9.886	3.54785	7.376	3.06454		2.511	1.78805			115.818	12.1435		20.401	5.0966			45.197	7.58595
	2.236	1.68729	7.062	2.9986	7.415	3.07263		1.962	1.58054	4.237	2.32265	12.633	4.01059		4.394	2.36529			26.679	5.82827		3.609	2.14362			34.996	6.6752
	3.962	2.24601	4.041	2.26829	1.02	1.13961		17.929	4.77786	7.101	3.00687	30.209	6.20188						6.12	2.79146		21.657	5.25115			24.953	5.63659
	27.855	5.95534	8.082	3.20785	3.688	2.16696		17.184	4.67754	7.611	3.11298	2.432	1.75969						11.299	3.79293		35.781	6.74965			32.956	6.47772
	10.985	3.73986	13.025	4.07234	1.295	1.28407		3.295	2.04825	17.615	4.73583	21.499	5.23196						85.843	10.4546		2.197	1.67252			23.54	5.47467
	17.144	4.67209	15.536	4.44759	6.159	2.80034		3.295	2.04825	83.447	10.3077	1.648	1.44855						24.011	5.52917		15.223	4.40256			6.748	2.93118
	3.609	2.14362	10.318	3.62454	4.394	2.36529		26.678	5.82816	5.179	2.5679	15.928	4.50335						4.08	2.27921		22.912	5.40115			1.726	1.48243
	9.22	3.42626	33.073	6.48921	4.433	2.37577		7.023	2.99031	3.531	2.12033	22.048	5.29834						8.788	3.34503		22.755	5.38262			2.197	1.67252
	10.396	3.63821	9.73	3.51975	2.589	1.8156		14.947	4.36247	3.57	2.13201	1.648	1.44855						31.23	6.30581		15.85	4.49231			18.832	4.8967
	12.633	4.01059	15.771	4.4811	8.984	3.38213		1.844	1.53227	2.275	1.70195	1.883	1.54839						60.106	8.74811		24.639	5.60101			23.697	5.4929
	10.867	3.71972	19.459	4.97755	14.477	4.29333		15.183	4.39677	31.543	6.33733	12.75	4.02912						5.807	2.71914		22.599	5.36414			4.394	2.36529
	8.121	3.21558	13.692	4.17531	1.805	1.51598		15.3	4.41368	26.168	5.77219	17.262	4.68814						17.263	4.68828		2.982	1.94854			32.172	6.40021
	11.103	3.75989	5.924	2.74639	13.3	4.11511		41.233	7.24565	3.492	2.10859	7.768	3.14492						115.347	12.1188		39.234	7.06783			51.474	8.0956
	12.515	3.99182	14.751	4.33377	3.923	2.23493		14.477	4.29333	2.04	1.61165	21.381	5.21758						13.339	4.12113		22.599	5.36414			3.296	2.04856
	26.442	5.80233	11.77	3.87118	11.691	3.85817		2.903	1.92255	1.765	1.49909	19.655	5.00255						1.569	1.4134		2.825	1.89655			1.883	1.54839
	1.844	1.53227	8.356	3.26178	6.787	2.93964		7.689	3.12889	5.61	2.67262	15.379	4.42506						47.237	7.75526		2.04	1.61165			29.818	6.16161
	8.356	3.26178	9.298	3.44072	5.139	2.55796		1.765	1.49909	13.692	4.17531	5.022	2.52868						19.931	5.03755		18.989	4.91707			32.956	6.47772
	8.082	3.20785	12.005	3.90963	5.179	2.5679		10.436	3.64521	13.378	4.12715	17.811	4.76211						26.993	5.86247		9.573	3.49124			5.022	2.52868
	23.971	5.52457	1.295	1.28407	6.983	2.98178		2.864	1.9096	20.165	5.06704	18.4	4.84021						26.679	5.82827		16.635	4.60221			34.839	6.66021
	12.083	3.92232	2.55	1.80188	7.14	3.01512		3.021	1.96124	1.569	1.4134	3.649	2.15547						17.577	4.73072		22.128	5.30794			2.197	1.67252
	14.908	4.35677	7.14	3.01512	8.71	3.33015		30.836	6.26591	41.625	7.28001	16.281	4.55298						6.591	2.89688		21.657	5.25115			26.522	5.8111
	11.534	3.83217	8.474	3.28473	4.198	2.31194		6.944	2.97345	2.04	1.61165	22.441	5.34535						13.967	4.21703		23.226	5.43804			28.405	6.01385
	12.947	4.06013	16.791	4.62374	5.689	2.69137		10.71	3.69275	36.564	6.8231	19.655	5.00255						13.339	4.12113		2.04	1.61165			19.931	5.03755
	9.063	3.39697	9.73	3.51975	4.08	2.27921		20.126	5.06214	12.79	4.03544	7.258	3.03993						50.533	8.02126		31.544	6.33743			20.715	5.13568
	3.845	2.2126	9.73	3.51975	5.453	2.63495		13.967	4.21703	17.027	4.65612	5.532	2.65397						2.354	1.73124		16.949	4.64544			13.967	4.21703
	5.728	2.70058	13.731	4.18125	3.295	2.04825		4.041	2.26829	11.652	3.85173	19.067	4.92716						9.102	3.40427		13.496	4.14532			14.124	4.24066
	14.987	4.3683	6.866	2.9567	9.298	3.44072		2.432	1.75969	47.981	7.81609	14.28	4.26402						79.88	10.085		26.522	5.8111			77.369	9.92518
	18.988	4.91694	2.158	1.6576	7.062	2.9986		1.02	1.13961	4.394	2.36529	9.926	3.55502						27.62	5.93017		18.361	4.83508			42.529	7.35864
	12.554	3.99803	1.609	1.43131	4.708	2.44835		17.772	4.75689	10.75	3.69964	26.011	5.75484						120.055	12.3636		14.438	4.28754			8.318	3.25435
	15.614	4.45874	8.278	3.24652	6.826	2.94807		15.693	4.47001	1.452	1.35969	6.552	2.8883						2.982	1.94854		15.693	4.47001			7.062	2.9986
	11.22	3.77965	15.771	4.4811	1.059	1.16119		12.319	3.96043	30.523	6.23403	29.816	6.16141						29.347	6.11275		27.934	5.96378			15.223	4.40256
	12.044	3.91598	4.826	2.47884	5.1	2.54824		11.377	3.806	19.694	5.00751	9.416	3.46249						120.369	12.3798		4.865	2.48884			38.135	6.96814
	5.179	2.5679	2.236	1.68729	8.199	3.23099		37.506	6.91044	21.146	5.18883	1.02	1.13961						112.522	11.9694		13.026	4.0725			88.354	10.6064
	14.006	4.22291	1.098	1.18238	6.434	2.86217		43.626	7.45294	16.124	4.53097	5.375	2.61604						2.825	1.89655		1.255	1.26409			16.792	4.62388
	1.02	1.13961	13.731	4.18125	3.217	2.02386		1.452	1.35969	2.275	1.70195	5.1	2.54824						10.672	3.68619		30.602	6.24209			1.255	1.26409
	14.28	4.26402	8.239	3.23886	4.041	2.26829		26.442	5.80233	24.677	5.60533	14.516	4.29911						38.92	7.0395		8.318	3.25435			24.011	5.52917
	14.477	4.29333	14.712	4.32804	6.395	2.85348		10.71	3.69275	39.271	7.07117	10.436	3.64521						23.226	5.43804		5.65	2.68213			15.693	4.47001
	1.962	1.58054	16.477	4.5803	16.281	4.55298		1.334	1.30327	3.295	2.04825	7.101	3.00687						9.73	3.51975		52.887	8.20596			8.945	3.37478
	2.275	1.70195	23.343	5.45172	2.354	1.73124		2.275	1.70195	16.438	4.57488	31.268	6.30965						13.339	4.12113		3.296	2.04856			14.752	4.33392
	12.633	4.01059	7.533	3.09698	5.296	2.59674		3.962	2.24601	24.088	5.53803	16.164	4.53659						16.635	4.60221		7.533	3.09698			1.412	1.34083
	12.75	4.02912	11.417	3.81269	8.67	3.3225		18.439	4.84533	14.32	4.26999	4.982	2.51859						27.307	5.89647		17.263	4.68828			6.434	2.86217
	14.084	4.23466	5.022	2.52868	4.747	2.45847		7.572	3.10499	5.375	2.61604	21.46	5.22721						5.65	2.68213		11.142	3.76649			10.044	3.57609
	13.653	4.16936	7.258	3.03993	16.987	4.65065		2.589	1.8156	48.255	7.83838	17.419	4.70941						12.084	3.92248		2.04	1.61165			45.825	7.63847
	1.02	1.13961	5.257	2.58716	7.258	3.03993		15.104	4.38532	31.621	6.34516	23.147	5.42878						8.945	3.37478		35.624	6.73483			32.485	6.43127
	6.866	2.9567	13.417	4.13317	8.474	3.28473		2.785	1.88308	20.44	5.10147	4.629	2.42772						44.726	7.54632		14.595	4.31079			13.81	4.19326
	4.394	2.36529	9.455	3.46965	1.373	1.32218		26.05	5.75916	4.59	2.41747	3.374	2.07266						30.445	6.22606		6.591	2.89688			30.445	6.22606
	15.144	4.39112	6.552	2.8883	1.216	1.24429		22.009	5.29365	2.55	1.80188	5.767	2.70976						149.558	13.7994		12.869	4.04788			10.985	3.73986
	22.009	5.29365	6.669	2.91397	3.099	1.9864		1.334	1.30327	31.229	6.30571	4.276	2.33332						64.186	9.04014		13.81	4.19326			19.931	5.03755
	14.79	4.33949	13.417	4.13317	8.866	3.35984		17.615	4.73583	16.046	4.52	6.238	2.81824						68.894	9.36582		29.661	6.14537			18.361	4.83508
	8.121	3.21558	15.065	4.37965	6.356	2.84477		33.23	6.5046	5.022	2.52868	18.125	4.8039						5.964	2.75565		18.204	4.81436			30.602	6.24209
	11.024	3.74649	1.805	1.51598	9.847	3.54085		8.592	3.30752	1.962	1.58054	8.435	3.27716						1.255	1.26409		26.208	5.7766			12.398	3.97311
	12.358	3.9667	11.024	3.74649	4.59	2.41747		16.124	4.53097	14.79	4.33949	10.161	3.59686						9.887	3.54803		23.854	5.51107			15.693	4.47001
	6.709	2.9227	3.688	2.16696	6.159	2.80034		11.966	3.90328	8.631	3.31502	39.624	7.10288						6.591	2.89688		12.555	3.99819			18.204	4.81436
	13.574	4.15728	3.766	2.18975	2.982	1.94854		3.413	2.0846	12.319	3.96043	3.335	2.06064						10.201	3.60393		1.883	1.54839			3.923	2.23493
	6.12	2.79146	5.492	2.64436	9.18	3.41882		13.731	4.18125	23.304	5.44716	19.577	4.99262						8.788	3.34503		13.81	4.19326			10.672	3.68619
	5.336	2.60653	4.904	2.49879	5.336	2.60653		17.772	4.75689	1.373	1.32218	38.094	6.96439						30.288	6.20998		11.456	3.81919			8.945	3.37478
	4.002	2.25732	6.199	2.80942	8.003	3.19214		6.316	2.8358	33.23	6.5046	1.295	1.28407						31.701	6.35319		69.993	9.44023
	9.769	3.52679	15.379	4.42506	5.061	2.53848		15.811	4.48678	9.376	3.45513	13.221	4.10287						10.358	3.63156		9.416	3.46249
	5.296	2.59674	13.417	4.13317	8.906	3.36741		9.769	3.52679	12.986	4.06624	4.316	2.34421						69.993	9.44023		16.321	4.55857
	2.275	1.70195	20.283	5.08184	9.612	3.49834		1.805	1.51598	94.314	10.9583	16.281	4.55298						2.04	1.61165		16.321	4.55857
	24.363	5.56955	9.416	3.46249	9.533	3.48393		2.158	1.6576	5.963	2.75542	4.551	2.40718						8.161	3.22349		24.325	5.56521
	10.907	3.72656	11.652	3.85173	11.887	3.89037		27.07	5.87083	3.335	2.06064	15.732	4.47556						3.296	2.04856		8.788	3.34503
	6.434	2.86217	18.949	4.91189	10.083	3.58303		5.61	2.67262	51.002	8.0584	4.512	2.39684						2.668	1.8431		1.726	1.48243
	8.082	3.20785	9.376	3.45513	2.55	1.80188		13.143	4.09074	16.36	4.56401	5.571	2.66331						8.318	3.25435		5.022	2.52868
	14.241	4.25819	4.943	2.50871	7.493	3.08875		7.062	2.9986	4.551	2.40718	2.55	1.80188						4.08	2.27921		4.08	2.27921
	3.295	2.04825	11.691	3.85817	4.904	2.49879		6.003	2.76464	9.808	3.53383	17.968	4.78305						59.635	8.71376		20.715	5.13568
	4.08	2.27921	13.143	4.09074	4.394	2.36529		21.342	5.21282	4.786	2.46855	1.805	1.51598						9.573	3.49124		2.982	1.94854
	3.217	2.02386	1.098	1.18238	12.593	4.00424		17.733	4.75167	9.337	3.44793	15.222	4.40241						2.04	1.61165		20.715	5.13568
	11.73	3.8646	11.573	3.83865	4.747	2.45847		36.25	6.79374	2.236	1.68729	17.772	4.75689						29.347	6.11275		24.639	5.60101
	14.634	4.31655	18.753	4.88642	10.004	3.56896		4.316	2.34421	3.531	2.12033	1.177	1.22417						2.04	1.61165		9.887	3.54803
	7.768	3.14492	2.197	1.67252	1.02	1.13961		17.654	4.74107	81.053	10.1587	1.648	1.44855						86.628	10.5023		24.796	5.61883
	6.12	2.79146	1.491	1.37782	2.432	1.75969		4.865	2.48884	3.139	1.99917	10.946	3.73321						66.854	9.22611		37.193	6.88154
	2.275	1.70195	3.452	2.09648	6.395	2.85348		17.458	4.71468	66.106	9.17436	3.452	2.09648						27.15	5.87949		11.927	3.89691
	2.04	1.61165	17.027	4.65612	7.062	2.9986		19.969	5.04235	5.296	2.59674	15.575	4.45317						89.61	10.6815		2.197	1.67252
	4.394	2.36529	3.845	2.2126	6.042	2.77361		3.335	2.06064	8.749	3.3376	6.552	2.8883						15.223	4.40256		22.755	5.38262
	3.217	2.02386	12.672	4.01678	7.886	3.16872		8.239	3.23886	5.022	2.52868	10.946	3.73321						52.102	8.14484		29.661	6.14537
	5.139	2.55796	2.119	1.64256	2.432	1.75969		3.335	2.06064	2.158	1.6576	8.553	3.3						27.62	5.93017		5.493	2.6446
	9.063	3.39697	5.885	2.73734	2.707	1.85652		23.382	5.45627	20.715	5.13568	17.262	4.68814						106.088	11.6222		1.569	1.4134
	9.298	3.44072	3.413	2.0846	9.18	3.41882		10.004	3.56896	21.617	5.2463	15.144	4.39112						4.08	2.27921		21.343	5.21294
	3.923	2.23493	5.492	2.64436	14.359	4.2758		1.138	1.20372	16.948	4.64531	35.937	6.76435						4.08	2.27921		19.146	4.93735
	8.945	3.37478	9.494	3.4768	6.669	2.91397		9.18	3.41882	2.746	1.86984	16.124	4.53097						54.456	8.3268		5.179	2.5679
	2.472	1.77411	10.946	3.73321	2.785	1.88308		6.081	2.78255	8.16	3.2233	3.727	2.17839						12.398	3.97311		20.558	5.11618
	28.796	6.0551	1.883	1.54839	3.688	2.16696		7.768	3.14492	1.177	1.22417	4.159	2.30117						43.471	7.43969		30.916	6.27403
	13.888	4.20509	12.083	3.92232	4.629	2.42772		2.119	1.64256	4.159	2.30117	5.649	2.68189						23.854	5.51107		4.551	2.40718
	13.3	4.11511	1.569	1.4134	24.167	5.54711		4.512	2.39684			1.098	1.18238						4.551	2.40718		2.511	1.78805
	10.279	3.61768	7.533	3.09698	9.22	3.42626		1.648	1.44855			4.316	2.34421						18.361	4.83508		4.551	2.40718
	3.492	2.10859	8.003	3.19214	3.531	2.12033		13.143	4.09074			7.101	3.00687						99.967	11.2819		2.825	1.89655
	7.689	3.12889	1.138	1.20372	8.239	3.23886		6.042	2.77361			18.949	4.91189						15.38	4.4252		13.182	4.09681
	10.828	3.71304	7.297	3.04809	3.099	1.9864		8.631	3.31502			1.609	1.43131						166.664	14.5672		2.04	1.61165
	18.674	4.87611	5.139	2.55796	3.374	2.07266		2.629	1.82958			41.272	7.24908						11.142	3.76649		25.58	5.70697
	13.496	4.14532	18.4	4.84021	4.08	2.27921		13.104	4.08467			13.731	4.18125						24.325	5.56521		9.573	3.49124
	8.356	3.26178	2.197	1.67252	5.336	2.60653		18.008	4.78837			29.424	6.12077						17.106	4.66691		21.029	5.17445
	1.962	1.58054	6.591	2.89688	5.296	2.59674		3.413	2.0846			2.158	1.6576						2.197	1.67252		1.569	1.4134
	5.336	2.60653	10.161	3.59686	4.433	2.37577		7.65	3.12094			17.89	4.77266						26.365	5.79387		3.923	2.23493
	22.912	5.40115	16.203	4.54206	2.511	1.78805		20.44	5.10147			29.228	6.10035						11.927	3.89691		18.518	4.8557
	4.433	2.37577	4.159	2.30117	8.788	3.34503		12.672	4.01678			42.881	7.38903						15.693	4.47001		18.675	4.87624
	6.042	2.77361	3.492	2.10859	7.807	3.15281		6.591	2.89688			15.026	4.37398						154.266	14.0149		1.099	1.18292
	5.414	2.62551	20.675	5.13071	4.826	2.47884		2.158	1.6576			4.826	2.47884						1.412	1.34083		22.599	5.36414
	5.336	2.60653	8.592	3.30752	6.434	2.86217		16.831	4.62924			6.826	2.94807						41.745	7.2905		13.653	4.16936
	10.632	3.67928	17.027	4.65612	5.453	2.63495		22.205	5.31717			3.884	2.22379						27.15	5.87949		2.825	1.89655
	9.573	3.49124	1.138	1.20372	9.926	3.55502		12.829	4.04158			4.982	2.51859						57.752	8.57509		1.569	1.4134
	10.789	3.70634	5.022	2.52868	8.239	3.23886		16.595	4.59667			1.765	1.49909						1.569	1.4134		26.836	5.8454
	18.282	4.82466	13.378	4.12715	6.669	2.91397		4.08	2.27921			14.947	4.36247						1.569	1.4134		4.865	2.48884
	9.612	3.49834	3.884	2.22379	2.315	1.71684		5.296	2.59674			3.57	2.13201						102.478	11.4227		2.511	1.78805
	13.653	4.16936	13.731	4.18125	5.767	2.70976		7.454	3.0807			6.63	2.90544						30.445	6.22606		19.146	4.93735
	16.046	4.52	12.28	3.95416	7.297	3.04809		8.71	3.33015			9.376	3.45513						3.766	2.18975		1.726	1.48243
	18.871	4.90177	8.043	3.2001	4.119	2.29008		17.615	4.73583			1.216	1.24429						11.927	3.89691		12.398	3.97311
	6.159	2.80034	4.276	2.33332	3.256	2.03609		12.28	3.95416			10.318	3.62454						45.982	7.65154		12.084	3.92248
	3.531	2.12033	14.398	4.2816	10.828	3.71304		2.668	1.8431			5.532	2.65397						65.285	9.11721		31.858	6.3689
	7.179	3.02334	14.83	4.34536	5.885	2.73734		3.099	1.9864			10.436	3.64521						31.701	6.35319		1.255	1.26409
	7.336	3.05622	12.75	4.02912	4.002	2.25732		16.948	4.64531			1.648	1.44855						22.755	5.38262		19.46	4.97767
	10.083	3.58303	5.139	2.55796	1.452	1.35969		4.59	2.41747			14.437	4.2874						2.197	1.67252		5.022	2.52868
	11.73	3.8646	5.022	2.52868	6.199	2.80942		13.535	4.1513			3.374	2.07266						58.38	8.62159		32.642	6.44679
	2.04	1.61165	1.412	1.34083	3.452	2.09648		20.754	5.14051			9.573	3.49124						9.416	3.46249		16.792	4.62388
	11.534	3.83217	17.105	4.66677	3.806	2.20135		2.864	1.9096			8.906	3.36741						9.573	3.49124		13.026	4.0725
	10.279	3.61768	8.945	3.37478	3.295	2.04825		20.754	5.14051			17.184	4.67754						55.712	8.42228		34.682	6.64519
	10.789	3.70634	2.942	1.93543	5.414	2.62551		3.806	2.20135			1.883	1.54839						32.328	6.41571		4.08	2.27921
	12.75	4.02912	10.75	3.69964	6.552	2.8883		2.589	1.8156			1.844	1.53227						53.044	8.21813		27.15	5.87949
	11.652	3.85173	15.418	4.43067	4.276	2.33332		12.28	3.95416			4.59	2.41747						3.609	2.14362		5.807	2.71914
	3.139	1.99917	9.573	3.49124	6.316	2.8358		1.255	1.26409			14.359	4.2758						32.485	6.43127		12.869	4.04788
	1.177	1.22417	15.693	4.47001	4.904	2.49879		3.178	2.01156			2.629	1.82958						17.106	4.66691		25.266	5.67183
	17.184	4.67754	8.906	3.36741	6.316	2.8358		26.717	5.83242			26.129	5.76788						1.412	1.34083		24.325	5.56521
	13.3	4.11511	1.02	1.13961	5.767	2.70976		7.454	3.0807			5.453	2.63495						11.927	3.89691		6.277	2.82703
	3.256	2.03609	5.296	2.59674	8.474	3.28473		21.342	5.21282			15.026	4.37398						9.416	3.46249		17.577	4.73072
	15.614	4.45874	21.342	5.21282	2.825	1.89655		1.687	1.46559			13.3	4.11511						17.891	4.77279		7.69	3.12909
	2.903	1.92255	1.648	1.44855	3.688	2.16696		4.865	2.48884			14.673	4.3223						1.569	1.4134		16.949	4.64544
	14.908	4.35677	9.651	3.50543	9.023	3.38946		6.003	2.76464			23.147	5.42878						2.04	1.61165		12.398	3.97311
	26.795	5.84093	16.595	4.59667	15.536	4.44759		14.987	4.3683			6.238	2.81824									31.858	6.3689
	11.613	3.84527	1.02	1.13961	12.672	4.01678		8.121	3.21558			16.438	4.57488									1.883	1.54839
	8.631	3.31502	2.629	1.82958	4.394	2.36529		9.298	3.44072			11.181	3.77307									5.179	2.5679
	17.38	4.70414	2.707	1.85652	11.456	3.81919		14.987	4.3683			11.534	3.83217									3.766	2.18975
	7.611	3.11298	14.006	4.22291	5.257	2.58716		8.317	3.25416			1.53	1.39573									15.223	4.40256
	15.144	4.39112	6.552	2.8883	12.554	3.99803		6.395	2.85348			1.883	1.54839									11.927	3.89691
	8.788	3.34503	4.904	2.49879	2.629	1.82958		3.649	2.15547			1.648	1.44855									5.493	2.6446
	1.02	1.13961	1.491	1.37782	3.766	2.18975		3.962	2.24601			18.871	4.90177									48.022	7.81943
	12.162	3.93512	4.786	2.46855	4.747	2.45847		4.355	2.35477			7.611	3.11298									14.595	4.31079
	8.749	3.3376	6.552	2.8883	12.711	4.02295		21.342	5.21282			19.498	4.98253									17.734	4.7518
	6.983	2.98178	12.397	3.97295	6.513	2.87969		17.89	4.77266			8.67	3.3225									12.869	4.04788
	14.045	4.22879	3.06	1.97386	1.059	1.16119		8.513	3.29228			2.864	1.9096									4.865	2.48884
	7.925	3.17654	18.086	4.79873	12.633	4.01059		2.864	1.9096			1.255	1.26409									28.876	6.0635
	10.985	3.73986	5.806	2.7189	4.59	2.41747		3.57	2.13201			30.562	6.23801									14.752	4.33392
	5.924	2.74639	20.518	5.1112	2.629	1.82958		34.563	6.63378			11.887	3.89037									36.095	6.7792
	11.848	3.88399	10.553	3.66558	1.452	1.35969		5.846	2.72825			18.204	4.81436									21.5	5.23208
	8.435	3.27716	12.907	4.05385	9.69	3.51251		3.335	2.06064			30.562	6.23801									6.277	2.82703
	1.098	1.18238	22.715	5.37788	2.119	1.64256		9.769	3.52679			15.654	4.46445									1.412	1.34083
	2.158	1.6576	8.435	3.27716	6.316	2.8358		9.573	3.49124			27.149	5.87939									15.537	4.44773
	5.414	2.62551	4.198	2.31194	1.726	1.48243		37.035	6.86691			3.335	2.06064									17.734	4.7518
	18.282	4.82466	3.923	2.23493	3.099	1.9864		5.022	2.52868			10.2	3.60375									19.774	5.01767
	9.102	3.40427	12.79	4.03544	7.14	3.01512		8.71	3.33015			12.476	3.98559									15.066	4.3798
	16.791	4.62374	10.75	3.69964	9.416	3.46249		7.964	3.18435			2.158	1.6576									6.277	2.82703
	9.259	3.4335	8.827	3.35245	10.357	3.63138		5.022	2.52868			13.535	4.1513									2.511	1.78805
	9.18	3.41882	6.905	2.96508	9.847	3.54085		29.895	6.16956			15.222	4.40241
	7.729	3.13702	11.456	3.81919	6.003	2.76464		2.04	1.61165			19.263	4.95242
	4.59	2.41747	22.088	5.30314	9.337	3.44793		14.006	4.22291			18.164	4.80907
	1.805	1.51598	7.179	3.02334	8.435	3.27716		22.048	5.29834			8.71	3.33015
	4.002	2.25732	19.067	4.92716	5.846	2.72825		12.24	3.94772			3.256	2.03609
	13.81	4.19326	12.829	4.04158	6.003	2.76464		10.828	3.71304			9.102	3.40427
	6.983	2.98178	8.474	3.28473	9.651	3.50543		2.315	1.71684			3.452	2.09648
	11.338	3.79947	9.455	3.46965	4.943	2.50871		18.125	4.8039			10.2	3.60375
	15.536	4.44759	12.672	4.01678	7.729	3.13702		1.609	1.43131			4.708	2.44835
	6.669	2.91397	2.668	1.8431	5.414	2.62551		9.494	3.4768			16.987	4.65065
	22.284	5.32662	1.53	1.39573	19.106	4.93219		9.141	3.41155			8.749	3.3376
	16.791	4.62374	2.785	1.88308	15.732	4.47556		2.942	1.93543			6.12	2.79146
	6.866	2.9567	1.177	1.22417	7.179	3.02334		1.059	1.16119			18.518	4.8557
	12.593	4.00424	3.649	2.15547	3.492	2.10859		36.172	6.78643			17.105	4.66677
	6.787	2.93964	14.751	4.33377	1.255	1.26409		6.905	2.96508			6.669	2.91397
	9.612	3.49834	7.886	3.16872	1.059	1.16119		1.569	1.4134			12.515	3.99182
	5.649	2.68189	5.571	2.66331	10.043	3.57591		3.178	2.01156			16.674	4.6076
	7.297	3.04809	9.416	3.46249	4.669	2.43819		18.674	4.87611			10.985	3.73986
	13.849	4.19918	8.474	3.28473	3.727	2.17839		1.334	1.30327			12.319	3.96043
	5.061	2.53848	6.866	2.9567	15.418	4.43067		7.533	3.09698			7.533	3.09698
	11.181	3.77307	4.002	2.25732	9.612	3.49834		2.746	1.86984			1.726	1.48243
	1.491	1.37782	4.629	2.42772	7.179	3.02334		1.412	1.34083			3.727	2.17839
	4.669	2.43819	9.18	3.41882	7.336	3.05622		2.707	1.85652			2.864	1.9096
	17.537	4.72534	11.495	3.82569	5.022	2.52868		30.366	6.21797			2.275	1.70195
	6.277	2.82703	1.452	1.35969	3.099	1.9864		5.061	2.53848			12.868	4.04772
	3.649	2.15547	1.373	1.32218	1.648	1.44855		1.412	1.34083			5.453	2.63495
	8.513	3.29228	12.24	3.94772	5.846	2.72825		17.027	4.65612			6.709	2.9227
	13.731	4.18125	16.713	4.61299	1.138	1.20372		22.519	5.35463			3.492	2.10859
	11.417	3.81269	6.12	2.79146	8.749	3.3376		1.059	1.16119			27.345	5.90057
	1.765	1.49909	8.043	3.2001	1.53	1.39573		12.515	3.99182			10.828	3.71304
	9.063	3.39697	1.687	1.46559	6.866	2.9567		3.649	2.15547			3.06	1.97386
	14.28	4.26402	9.886	3.54785	6.63	2.90544		4.276	2.33332			6.12	2.79146
	1.491	1.37782	14.398	4.2816	1.177	1.22417		14.751	4.33377			15.3	4.41368
	11.299	3.79293	11.377	3.806	5.649	2.68189		4.982	2.51859			9.886	3.54785
	11.613	3.84527	8.749	3.3376	12.633	4.01059		1.138	1.20372			5.139	2.55796
	6.787	2.93964	4.826	2.47884	3.099	1.9864		3.57	2.13201			2.354	1.73124
	8.513	3.29228	8.513	3.29228	5.492	2.64436		4.355	2.35477			3.727	2.17839
	6.238	2.81824	5.532	2.65397	14.594	4.31065		11.417	3.81269			2.511	1.78805
	11.024	3.74649	1.059	1.16119	8.317	3.25416		7.415	3.07263			12.593	4.00424
	8.827	3.35245	8.553	3.3	8.788	3.34503		4.512	2.39684			8.788	3.34503
	8.121	3.21558	15.811	4.48678	8.16	3.2233		1.765	1.49909			7.376	3.06454
	12.515	3.99182	6.591	2.89688	3.139	1.99917		9.886	3.54785			15.967	4.50886
	11.613	3.84527	2.785	1.88308	3.295	2.04825		20.558	5.11618			3.688	2.16696
	19.067	4.92716	4.316	2.34421	6.356	2.84477		1.962	1.58054			23.068	5.41951
	9.063	3.39697	9.259	3.4335	5.1	2.54824		3.06	1.97386			2.354	1.73124
	10.083	3.58303	10.043	3.57591	10.593	3.67252		8.71	3.33015			4.708	2.44835
	4.786	2.46855	6.826	2.94807	4.629	2.42772		17.027	4.65612			1.373	1.32218
	1.805	1.51598	3.649	2.15547	4.433	2.37577		1.373	1.32218			12.044	3.91598
			4.59	2.41747	3.884	2.22379		1.373	1.32218			2.982	1.94854
			5.532	2.65397	4.316	2.34421		2.393	1.74553			12.397	3.97295
			8.199	3.23099	4.276	2.33332		5.022	2.52868			5.571	2.66331
			6.003	2.76464	9.337	3.44793		8.121	3.21558
			7.376	3.06454	5.296	2.59674		34.799	6.65639
			9.494	3.4768	5.453	2.63495		7.062	2.9986
			11.338	3.79947	10.396	3.63821		11.652	3.85173
			2.746	1.86984	4.355	2.35477		1.059	1.16119
			9.533	3.48393	4.826	2.47884		2.629	1.82958
			1.844	1.53227	4.276	2.33332		14.712	4.32804
			2.393	1.74553	3.57	2.13201		1.334	1.30327
			8.592	3.30752	9.298	3.44072		6.591	2.89688
			4.276	2.33332	8.553	3.3		3.766	2.18975
			11.887	3.89037	5.1	2.54824		31.66	6.34908
			15.3	4.41368	11.652	3.85173		5.218	2.57755
			6.866	2.9567	5.492	2.64436		1.962	1.58054
			3.256	2.03609	9.808	3.53383		33.386	6.51985
			8.278	3.24652	11.417	3.81269		3.531	2.12033
			9.886	3.54785	4.826	2.47884		1.922	1.56434
			10.514	3.6588	1.177	1.22417		17.301	4.69343
			13.378	4.12715	1.098	1.18238		12.79	4.03544
			4.433	2.37577	6.669	2.91397		18.361	4.83508
			8.71	3.33015	6.591	2.89688		12.358	3.9667
			15.144	4.39112	1.609	1.43131		2.079	1.62698
			5.375	2.61604	2.982	1.94854		6.709	2.9227
			10.004	3.56896	4.786	2.46855		2.158	1.6576
			23.814	5.50644	4.198	2.31194		20.715	5.13568
			5.728	2.70058	7.454	3.0807		17.341	4.69886
			12.633	4.01059	1.687	1.46559		3.099	1.9864
			1.255	1.26409	5.179	2.5679		2.746	1.86984
			14.124	4.24066	6.826	2.94807		2.785	1.88308
			12.593	4.00424	8.71	3.33015		2.158	1.6576
			13.104	4.08467	4.747	2.45847		2.707	1.85652
			6.552	2.8883	3.374	2.07266		1.844	1.53227
			9.847	3.54085	9.808	3.53383
			17.89	4.77266	5.846	2.72825
			15.34	4.41945	7.729	3.13702
			15.771	4.4811	2.982	1.94854
			9.886	3.54785	6.042	2.77361
			2.511	1.78805	12.593	4.00424
			7.886	3.16872	1.53	1.39573
			9.337	3.44793	9.298	3.44072
			3.413	2.0846	8.278	3.24652
			10.161	3.59686	9.69	3.51251
			8.435	3.27716	3.492	2.10859
			3.57	2.13201	6.12	2.79146
			6.748	2.93118	4.159	2.30117
			14.516	4.29911	3.295	2.04825
			5.218	2.57755	3.413	2.0846
			16.36	4.56401	5.767	2.70976
			11.966	3.90328	4.904	2.49879
			5.257	2.58716	6.395	2.85348
			7.336	3.05622	6.787	2.93964
			6.238	2.81824	5.296	2.59674
			10.553	3.66558	3.06	1.97386
			12.515	3.99182	16.556	4.59127
			14.751	4.33377	4.433	2.37577
			3.962	2.24601	14.006	4.22291
			8.317	3.25416	4.943	2.50871
			6.552	2.8883	2.197	1.67252
			12.672	4.01678	9.18	3.41882
			11.573	3.83865	10.043	3.57591
			14.437	4.2874	7.219	3.03175
			8.553	3.3	6.748	2.93118
			2.903	1.92255	17.929	4.77786
			4.982	2.51859	7.179	3.02334
			2.668	1.8431	3.609	2.14362
			12.28	3.95416	10.789	3.70634
			7.101	3.00687	1.883	1.54839
			4.276	2.33332	3.727	2.17839
			1.216	1.24429	5.061	2.53848
			14.947	4.36247	6.866	2.9567
			10.553	3.66558	4.472	2.3862
			13.221	4.10287	3.531	2.12033
			10.004	3.56896	1.373	1.32218
			1.687	1.46559	13.104	4.08467
			1.177	1.22417	10.318	3.62454
			15.144	4.39112	1.059	1.16119
			3.021	1.96124	1.53	1.39573
			18.047	4.79355	6.199	2.80942
			4.629	2.42772	3.923	2.23493
			4.747	2.45847	2.275	1.70195
			13.81	4.19326	11.299	3.79293
			1.53	1.39573	2.668	1.8431
			11.338	3.79947	1.138	1.20372
			9.259	3.4335	2.079	1.62698
			4.159	2.30117	5.022	2.52868
			15.183	4.39677	2.079	1.62698
			8.906	3.36741	9.808	3.53383
			4.355	2.35477	17.027	4.65612
			8.396	3.26958	1.373	1.32218
			1.373	1.32218	6.316	2.8358
			15.732	4.47556	5.492	2.64436
			5.1	2.54824	2.001	1.59617
			17.615	4.73583	1.962	1.58054
			13.339	4.12113	7.297	3.04809
			9.847	3.54085	12.829	4.04158
			13.849	4.19918	3.217	2.02386
			11.691	3.85817	2.629	1.82958
			1.687	1.46559	8.082	3.20785
			5.963	2.75542	17.89	4.77266
			4.943	2.50871	2.393	1.74553
			11.613	3.84527	13.104	4.08467
			4.433	2.37577	4.747	2.45847
			11.142	3.76649	6.081	2.78255
			12.123	3.9288	8.278	3.24652
			2.707	1.85652	5.689	2.69137
			12.907	4.05385	6.944	2.97345
			3.845	2.2126	1.255	1.26409
			8.67	3.3225	3.806	2.20135
			14.124	4.24066	11.338	3.79947
			2.472	1.77411	4.786	2.46855
			3.021	1.96124	7.807	3.15281
			19.106	4.93219	1.373	1.32218
			7.768	3.14492	3.06	1.97386
			10.357	3.63138	5.1	2.54824
			5.924	2.74639	4.119	2.29008
			10.593	3.67252	23.618	5.48374
			8.513	3.29228	9.376	3.45513
			5.61	2.67262	2.707	1.85652
			7.533	3.09698	6.473	2.87083
			1.687	1.46559	11.26	3.78638
			8.317	3.25416	3.727	2.17839
			9.023	3.38946	4.669	2.43819
			8.435	3.27716	3.609	2.14362
			1.177	1.22417	8.356	3.26178
			8.945	3.37478	4.786	2.46855
			8.71	3.33015	5.532	2.65397
			25.305	5.67621	1.452	1.35969
			13.653	4.16936	14.83	4.34536
			10.907	3.72656	3.688	2.16696
			2.472	1.77411	8.71	3.33015
			6.042	2.77361	9.926	3.55502
			8.239	3.23886	3.649	2.15547
			1.334	1.30327	4.394	2.36529
			3.806	2.20135	2.432	1.75969
			8.278	3.24652	6.042	2.77361
			2.158	1.6576	6.944	2.97345
			8.592	3.30752	4.08	2.27921
			14.006	4.22291	2.079	1.62698
			8.906	3.36741	6.277	2.82703
			1.255	1.26409	4.316	2.34421
			3.609	2.14362	2.432	1.75969
			6.513	2.87969	2.472	1.77411
			5.728	2.70058	8.67	3.3225
			7.611	3.11298	13.692	4.17531
			2.315	1.71684	2.001	1.59617
			1.098	1.18238	1.059	1.16119
			5.022	2.52868	2.629	1.82958
			4.394	2.36529	13.3	4.11511
			8.043	3.2001	7.415	3.07263
			3.923	2.23493	5.453	2.63495
			10.004	3.56896	2.864	1.9096
			12.319	3.96043	4.394	2.36529
			1.491	1.37782	11.809	3.87759
			15.34	4.41945	2.158	1.6576
			2.158	1.6576	10.632	3.67928
			5.1	2.54824	5.806	2.7189
			8.199	3.23099	4.865	2.48884
			4.159	2.30117	6.12	2.79146
			10.161	3.59686	4.041	2.26829
			1.609	1.43131	6.356	2.84477
			8.082	3.20785	5.924	2.74639
			3.452	2.09648	7.886	3.16872
			7.179	3.02334	1.059	1.16119
			1.138	1.20372	2.903	1.92255
			10.24	3.61081	6.866	2.9567
			7.964	3.18435	4.433	2.37577
			7.611	3.11298	7.297	3.04809
			8.239	3.23886	4.943	2.50871
			16.164	4.53659	2.629	1.82958
			9.69	3.51251	11.966	3.90328
			10.122	3.58995	3.688	2.16696
			2.864	1.9096	7.846	3.16067
			9.298	3.44072	1.53	1.39573
			8.984	3.38213	3.217	2.02386
			8.592	3.30752	14.908	4.35677
			5.767	2.70976	6.081	2.78255
			4.551	2.40718	4.198	2.31194
			5.218	2.57755	8.239	3.23886
			9.18	3.41882	3.884	2.22379
			11.73	3.8646	6.748	2.93118
			9.965	3.562	7.886	3.16872
			7.572	3.10499	2.746	1.86984
			5.492	2.64436	3.452	2.09648
			8.317	3.25416	11.966	3.90328
			16.36	4.56401	1.805	1.51598
			4.119	2.29008	4.943	2.50871
			15.379	4.42506	1.883	1.54839
			11.652	3.85173	2.354	1.73124
			9.298	3.44072	5.296	2.59674
			1.255	1.26409	4.629	2.42772
			6.787	2.93964	8.67	3.3225
			6.944	2.97345	3.06	1.97386
			6.513	2.87969	16.674	4.6076
			15.222	4.40241	2.472	1.77411
			4.119	2.29008	3.923	2.23493
			2.119	1.64256	3.178	2.01156
			4.472	2.3862	1.452	1.35969
			3.806	2.20135	6.159	2.80034
			8.984	3.38213	6.277	2.82703
			5.375	2.61604	4.551	2.40718
			5.649	2.68189	13.574	4.15728
			8.474	3.28473	6.159	2.80034
			7.846	3.16067	10.357	3.63138
			14.202	4.25236	7.533	3.09698
			1.216	1.24429	3.139	1.99917
			8.474	3.28473	5.257	2.58716
			1.609	1.43131	14.084	4.23466
			10.867	3.71972	6.199	2.80942
			4.982	2.51859	4.159	2.30117
			8.513	3.29228	6.591	2.89688
			7.376	3.06454	4.159	2.30117
			6.552	2.8883	6.983	2.98178
			5.767	2.70976	3.806	2.20135
			4.002	2.25732	10.514	3.6588
			6.552	2.8883	11.024	3.74649
			6.081	2.78255	14.987	4.3683
			5.1	2.54824	3.335	2.06064
			9.063	3.39697	5.218	2.57755
			12.515	3.99182	10.161	3.59686
			8.631	3.31502	6.866	2.9567
			7.454	3.0807	12.005	3.90963
			5.649	2.68189	16.085	4.52549
			7.14	3.01512	9.22	3.42626
			6.748	2.93118	7.179	3.02334
			3.962	2.24601	2.197	1.67252
			8.239	3.23886	3.178	2.01156
			8.239	3.23886	11.652	3.85173
			3.766	2.18975	7.14	3.01512
			6.944	2.97345	3.413	2.0846
			7.179	3.02334	3.413	2.0846
			7.219	3.03175	1.177	1.22417
			8.553	3.3	8.906	3.36741
			5.061	2.53848	3.06	1.97386
			13.339	4.12113	4.316	2.34421
			9.141	3.41155
			11.024	3.74649
			5.846	2.72825
			1.02	1.13961
			2.55	1.80188
			2.079	1.62698
			6.591	2.89688
			4.119	2.29008
			2.903	1.92255
[truncated: 228 more columns]

## Sheet: Fig. 5b - Lipid droplet size
Figure 5b
mNG-mPTSPEX26 mRuby3-PTS1 x SNF7 L22W-HA
5 d + DMSO lipid droplet measurements					5 d + 25 µm b-Estradiol lipid droplet measurements
plant 1		plant 2			plant 1		plant 2
LD area (µm2)	LD diameter (µm)	LD area (µm2)	LD diameter (µm)		LD area (µm2)	LD diameter (µm)	LD area (µm2)	LD diameter (µm)
1.099	1.18292	1.726	1.48243		3.923	2.23493	6.12	2.79146
2.511	1.78804	2.197	1.67252		24.168	5.54722	36.88	6.85252
8.004	3.19234	1.099	1.18292		10.044	3.57609	5.022	2.52868
2.511	1.78804	2.04	1.61165		1.883	1.54839	21.5	5.23208
2.04	1.61165	2.825	1.89655		1.726	1.48243	16.949	4.64544
10.672	3.68619	1.099	1.18292		4.08	2.27921	28.876	6.0635
2.668	1.8431	1.099	1.18292		20.088	5.05735	1.569	1.4134
5.65	2.68213	2.197	1.67252		1.569	1.4134	4.237	2.32265
18.047	4.79355	1.099	1.18292		1.726	1.48243	2.982	1.94854
18.047	4.79355	1.412	1.34083		11.77	3.87118	4.551	2.40718
33.27	6.50851	6.12	2.79146		8.474	3.28473	6.905	2.96508
4.08	2.27921	1.099	1.18292		2.511	1.78804	4.551	2.40718
2.511	1.78804	2.354	1.73124		10.985	3.73986	3.923	2.23493
26.208	5.7766	2.668	1.8431		5.65	2.68213	2.04	1.61165
32.172	6.40021	1.099	1.18292		2.197	1.67252	10.044	3.57609
12.398	3.97311	1.883	1.54839		2.825	1.89655	3.766	2.18975
8.004	3.19234	1.099	1.18292		7.69	3.12909	2.825	1.89655
4.865	2.48884	2.197	1.67252		2.354	1.73124	11.927	3.89691
4.394	2.36529	1.883	1.54839		5.022	2.52868	3.296	2.04856
18.047	4.79355	2.354	1.73124		2.511	1.78804	10.201	3.60393
1.255	1.26409	1.255	1.26409		1.726	1.48243	4.08	2.27921
8.474	3.28473	7.533	3.09698		27.464	5.9134	1.726	1.48243
1.569	1.4134	17.263	4.68828		3.766	2.18975	1.255	1.26409
18.204	4.81436	1.412	1.34083		8.004	3.19234	11.77	3.87118
3.453	2.09678	1.569	1.4134		8.945	3.37478	7.847	3.16087
20.088	5.05735	8.631	3.31502		26.522	5.8111	17.734	4.7518
27.307	5.89647	1.412	1.34083		4.237	2.32265	4.08	2.27921
2.04	1.61165	2.04	1.61165		3.609	2.14362	35.781	6.74965
36.88	6.85252	2.354	1.73124		1.726	1.48243	12.398	3.97311
15.066	4.3798	1.255	1.26409		13.81	4.19326	2.982	1.94854
4.237	2.32265	1.099	1.18292		1.255	1.26409	10.044	3.57609
5.493	2.6446	1.883	1.54839		4.708	2.44835	10.201	3.60393
1.726	1.48243	1.255	1.26409		8.474	3.28473	15.066	4.3798
6.434	2.86217	2.197	1.67252		1.255	1.26409	11.456	3.81919
2.354	1.73124	8.788	3.34503		8.161	3.22349	1.883	1.54839
12.712	4.02311	3.453	2.09678		1.883	1.54839	8.318	3.25435
5.022	2.52868	1.412	1.34083		2.197	1.67252	22.599	5.36413
2.982	1.94854	15.85	4.49231		2.197	1.67252	9.887	3.54803
1.099	1.18292	1.099	1.18292		4.708	2.44835	10.985	3.73986
19.774	5.01767	1.412	1.34083		1.099	1.18292	2.197	1.67252
3.453	2.09678	1.099	1.18292		1.883	1.54839	1.883	1.54839
10.672	3.68619	1.726	1.48243		4.394	2.36529	14.281	4.26417
18.832	4.8967	1.726	1.48243		22.128	5.30794	8.945	3.37478
1.726	1.48243	1.255	1.26409		11.613	3.84527	14.752	4.33392
15.066	4.3798	1.412	1.34083		1.099	1.18292	7.062	2.9986
18.518	4.8557	2.825	1.89655		17.263	4.68828	2.511	1.78804
28.405	6.01385	1.412	1.34083		1.099	1.18292	1.099	1.18292
5.336	2.60653	2.04	1.61165		1.099	1.18292	1.412	1.34083
5.807	2.71914	1.255	1.26409		5.807	2.71914	37.664	6.92498
11.456	3.81919	1.412	1.34083		1.412	1.34083	12.398	3.97311
33.584	6.53915	1.726	1.48243		1.569	1.4134	7.219	3.03175
29.661	6.14537	2.04	1.61165		7.533	3.09698	2.04	1.61165
10.985	3.73986	1.099	1.18292		1.412	1.34083	5.022	2.52868
24.953	5.63659	3.453	2.09678		8.945	3.37478	2.825	1.89655
4.237	2.32265	1.255	1.26409		3.609	2.14362	6.748	2.93118
22.285	5.32674	1.412	1.34083		3.923	2.23493	13.026	4.0725
8.161	3.22349	1.412	1.34083		2.825	1.89655	4.237	2.32265
2.511	1.78804	4.551	2.40718		1.569	1.4134	18.989	4.91707
1.883	1.54839	2.04	1.61165		9.102	3.40427	14.124	4.24066
		3.609	2.14362		2.197	1.67252	3.139	1.99917
		1.099	1.18292		1.255	1.26409	2.825	1.89655
		2.04	1.61165		8.945	3.37478	29.504	6.12908
		4.865	2.48884		4.708	2.44835	1.726	1.48243
		5.807	2.71914		15.85	4.49231	35.467	6.71997
		5.179	2.5679		10.201	3.60393	8.004	3.19234
		1.255	1.26409		7.376	3.06454	40.96	7.22163
		1.726	1.48243		1.569	1.4134	16.321	4.55857
		3.296	2.04856		7.062	2.9986	1.099	1.18292
		2.04	1.61165		1.883	1.54839	1.569	1.4134
		2.354	1.73124		1.883	1.54839	2.825	1.89655
		1.412	1.34083		10.828	3.71304	7.062	2.9986
		1.412	1.34083		2.825	1.89655	2.04	1.61165
		7.376	3.06454		1.099	1.18292	2.04	1.61165
		2.354	1.73124		1.099	1.18292	2.197	1.67252
		1.569	1.4134		5.65	2.68213	1.569	1.4134
		4.551	2.40718		1.099	1.18292	3.766	2.18975
		2.354	1.73124		2.982	1.94854	60.263	8.75952
		1.412	1.34083		7.219	3.03175	1.412	1.34083
		1.099	1.18292		8.631	3.31502	33.898	6.56965
		1.255	1.26409		10.201	3.60393	4.708	2.44835
		1.099	1.18292		4.708	2.44835	2.354	1.73124
		2.04	1.61165		3.296	2.04856	14.909	4.35692
		6.12	2.79146		2.04	1.61165	2.825	1.89655
		1.099	1.18292		1.883	1.54839	6.591	2.89688
		1.412	1.34083		1.255	1.26409	23.54	5.47467
		1.255	1.26409		4.708	2.44835	1.255	1.26409
		2.511	1.78804		2.982	1.94854	5.179	2.5679
		1.883	1.54839		3.453	2.09678	11.456	3.81919
		3.296	2.04856		4.237	2.32265	3.453	2.09678
		1.255	1.26409		14.281	4.26417	13.653	4.16936
		3.766	2.18975		1.255	1.26409	6.905	2.96508
		2.668	1.8431		1.412	1.34083	14.909	4.35692
		1.726	1.48243		14.438	4.28754	1.569	1.4134
		2.511	1.78804		1.726	1.48243	1.099	1.18292
		1.099	1.18292		4.708	2.44835	1.255	1.26409
		1.099	1.18292		1.099	1.18292	31.701	6.35319
		2.197	1.67252		3.609	2.14362	4.394	2.36529
		1.412	1.34083		8.945	3.37478	3.766	2.18975
		1.726	1.48243		5.493	2.6446	3.139	1.99917
		1.412	1.34083		22.755	5.38262	4.237	2.32265
		1.412	1.34083		7.847	3.16087	1.255	1.26409
		1.099	1.18292		2.04	1.61165	9.573	3.49123
		2.354	1.73124		8.788	3.34503	1.412	1.34083
		1.255	1.26409		7.219	3.03175	1.255	1.26409
		1.569	1.4134		5.179	2.5679	16.321	4.55857
		1.883	1.54839		1.569	1.4134	64.029	9.02908
		1.569	1.4134		15.85	4.49231	4.865	2.48884
		1.412	1.34083		2.354	1.73124	8.004	3.19234
		1.099	1.18292		17.734	4.7518	3.139	1.99917
		1.255	1.26409		1.726	1.48243	6.277	2.82703
		1.412	1.34083		2.197	1.67252	8.161	3.22349
		1.099	1.18292		1.569	1.4134	4.708	2.44835
		1.099	1.18292		1.569	1.4134	19.46	4.97767
		1.255	1.26409		3.453	2.09678	7.847	3.16087
		1.099	1.18292		1.412	1.34083	41.901	7.30411
		5.336	2.60653		2.04	1.61165	2.982	1.94854
		10.358	3.63156		2.982	1.94854	2.197	1.67252
		5.022	2.52868		1.255	1.26409	15.85	4.49231
		2.668	1.8431		8.788	3.34503	4.237	2.32265
		2.04	1.61165		12.712	4.02311	37.821	6.93939
		1.255	1.26409		2.197	1.67252	35.153	6.69016
		1.255	1.26409		4.551	2.40718	1.412	1.34083
		1.883	1.54839		6.434	2.86217	35.938	6.76444
		1.883	1.54839		3.453	2.09678	2.197	1.67252
		1.099	1.18292		1.255	1.26409	2.197	1.67252
		1.255	1.26409		3.766	2.18975	11.927	3.89691
		1.099	1.18292		1.099	1.18292	9.887	3.54803
		1.099	1.18292		1.412	1.34083	20.715	5.13567
		1.569	1.4134		1.569	1.4134	8.945	3.37478
		1.255	1.26409		8.474	3.28473	3.139	1.99917
		1.255	1.26409		1.883	1.54839	15.38	4.4252
		1.099	1.18292		1.883	1.54839	1.726	1.48243
		1.099	1.18292		5.807	2.71914	2.04	1.61165
		1.255	1.26409		15.38	4.4252	7.219	3.03175
		1.412	1.34083		1.883	1.54839	9.573	3.49123
		1.412	1.34083		27.62	5.93017	2.668	1.8431
		2.04	1.61165		6.12	2.79146	3.296	2.04856
		1.255	1.26409		6.591	2.89688	1.412	1.34083
		2.354	1.73124		1.255	1.26409	2.668	1.8431
		9.102	3.40427		2.825	1.89655	5.022	2.52868
		1.255	1.26409		3.923	2.23493	5.336	2.60653
		1.099	1.18292		16.007	4.5145	11.927	3.89691
		1.255	1.26409		1.569	1.4134	1.099	1.18292
		1.099	1.18292		1.883	1.54839	32.172	6.40021
		1.099	1.18292		1.569	1.4134	2.04	1.61165
		4.237	2.32265		4.708	2.44835	4.08	2.27921
		1.099	1.18292		1.883	1.54839	4.237	2.32265
		1.883	1.54839		14.595	4.31079	10.828	3.71304
		1.569	1.4134		9.102	3.40427	2.354	1.73124
		1.569	1.4134		1.569	1.4134	7.219	3.03175
		1.255	1.26409		1.412	1.34083	7.062	2.9986
		2.04	1.61165		6.591	2.89688	30.445	6.22606
		1.099	1.18292		3.139	1.99917	24.168	5.54722
		1.099	1.18292		13.182	4.09681	5.022	2.52868
		1.099	1.18292		1.255	1.26409	8.631	3.31502
		1.412	1.34083		2.668	1.8431	5.493	2.6446
		1.412	1.34083		5.65	2.68213	1.099	1.18292
		1.099	1.18292		1.883	1.54839	1.883	1.54839
		1.099	1.18292		1.099	1.18292	2.668	1.8431
		1.883	1.54839		1.569	1.4134	2.354	1.73124
		1.099	1.18292		3.923	2.23493	4.237	2.32265
		1.255	1.26409		3.923	2.23493	2.982	1.94854
		1.099	1.18292		1.255	1.26409	1.883	1.54839
		1.412	1.34083		2.825	1.89655	17.734	4.7518
		3.923	2.23493		3.923	2.23493	27.464	5.9134
		2.197	1.67252		3.296	2.04856	5.179	2.5679
		1.099	1.18292		2.04	1.61165	5.336	2.60653
		1.412	1.34083		1.412	1.34083	28.091	5.98052
		1.569	1.4134		1.569	1.4134	1.412	1.34083
		5.807	2.71914		4.08	2.27921	1.099	1.18292
		1.255	1.26409		1.099	1.18292	13.496	4.14532
		1.569	1.4134		2.511	1.78804	2.197	1.67252
		1.412	1.34083		2.825	1.89655	8.631	3.31502
		2.354	1.73124		1.569	1.4134	4.394	2.36529
		1.569	1.4134		3.139	1.99917	2.511	1.78804
		1.883	1.54839		5.493	2.6446	2.668	1.8431
		1.255	1.26409		9.416	3.46249	2.668	1.8431
		1.255	1.26409		15.38	4.4252	2.825	1.89655
		2.04	1.61165		3.296	2.04856	25.109	5.65418
		1.255	1.26409		3.766	2.18975	1.412	1.34083
		1.883	1.54839		4.394	2.36529	1.569	1.4134
		2.04	1.61165		19.774	5.01767	2.197	1.67252
		1.255	1.26409		4.237	2.32265	1.099	1.18292
		1.099	1.18292		1.412	1.34083	6.434	2.86217
		7.69	3.12909		2.04	1.61165	1.255	1.26409
		1.099	1.18292		25.266	5.67183	2.197	1.67252
		3.453	2.09678		2.04	1.61165	2.668	1.8431
		1.255	1.26409		24.953	5.63659	10.828	3.71304
		1.412	1.34083		1.099	1.18292	5.179	2.5679
		1.726	1.48243		1.726	1.48243	6.905	2.96508
		1.569	1.4134		1.726	1.48243	11.456	3.81919
		1.255	1.26409		1.412	1.34083	1.255	1.26409
		1.569	1.4134		3.923	2.23493	12.241	3.94788
		1.099	1.18292		10.828	3.71304	3.139	1.99917
		1.099	1.18292		5.964	2.75565	10.044	3.57609
		1.569	1.4134		5.022	2.52868	13.026	4.0725
		1.099	1.18292		6.434	2.86217	9.887	3.54803
		1.883	1.54839		16.635	4.60221	2.982	1.94854
		3.296	2.04856		4.08	2.27921	38.135	6.96814
		1.412	1.34083		5.336	2.60653	7.69	3.12909
		1.726	1.48243		2.511	1.78804	2.354	1.73124
		1.412	1.34083		1.099	1.18292	4.865	2.48884
		1.099	1.18292		4.08	2.27921	2.982	1.94854
		1.255	1.26409		8.474	3.28473	30.602	6.24209
		1.099	1.18292		42.215	7.33143	5.807	2.71914
		1.099	1.18292		1.412	1.34083	8.161	3.22349
		1.099	1.18292		1.569	1.4134	3.923	2.23493
		2.04	1.61165		2.197	1.67252	4.08	2.27921
		3.139	1.99917		1.412	1.34083	3.609	2.14362
		1.099	1.18292		3.139	1.99917	10.828	3.71304
		1.099	1.18292		6.434	2.86217	3.453	2.09678
		1.099	1.18292		2.04	1.61165	34.055	6.58484
		1.412	1.34083		9.259	3.4335	15.537	4.44773
		1.412	1.34083		13.182	4.09681	12.241	3.94788
		1.569	1.4134		8.631	3.31502	4.865	2.48884
		1.099	1.18292		3.766	2.18975	2.197	1.67252
		1.883	1.54839		1.255	1.26409	17.891	4.77279
		1.099	1.18292		3.296	2.04856	4.708	2.44835
		1.412	1.34083		1.255	1.26409	1.883	1.54839
		4.237	2.32265		8.788	3.34503	14.438	4.28754
		2.04	1.61165		1.412	1.34083	9.259	3.4335
		1.099	1.18292		1.569	1.4134	5.493	2.6446
		1.099	1.18292		6.277	2.82703	6.12	2.79146
		1.412	1.34083		2.197	1.67252	1.726	1.48243
		1.099	1.18292		5.807	2.71914	2.982	1.94854
		2.197	1.67252		1.412	1.34083	7.062	2.9986
		1.099	1.18292		6.434	2.86217	22.912	5.40115
		1.099	1.18292		1.412	1.34083	2.982	1.94854
		1.412	1.34083		14.909	4.35692	9.887	3.54803
		1.099	1.18292		11.299	3.79293	4.865	2.48884
		1.099	1.18292		16.792	4.62388	41.588	7.27678
		1.099	1.18292		1.412	1.34083	1.099	1.18292
		3.296	2.04856		1.569	1.4134	5.964	2.75565
		2.04	1.61165		1.255	1.26409	23.854	5.51107
		2.354	1.73124		4.394	2.36529	1.726	1.48243
		2.04	1.61165		1.099	1.18292	12.084	3.92248
		1.726	1.48243		8.631	3.31502	6.905	2.96508
		1.883	1.54839		4.708	2.44835	23.697	5.4929
		2.197	1.67252		21.657	5.25115	24.953	5.63659
		1.099	1.18292		21.657	5.25115	1.255	1.26409
		1.255	1.26409		8.004	3.19234	9.259	3.4335
		2.04	1.61165		1.412	1.34083	7.69	3.12909
		1.255	1.26409		2.825	1.89655	1.412	1.34083
		1.099	1.18292		8.161	3.22349	1.569	1.4134
		1.412	1.34083		4.865	2.48884	3.766	2.18975
		1.883	1.54839		1.099	1.18292	2.982	1.94854
		1.255	1.26409		1.569	1.4134	5.493	2.6446
		1.569	1.4134		4.865	2.48884	22.285	5.32674
		1.099	1.18292		5.179	2.5679	6.591	2.89688
		1.255	1.26409		7.219	3.03175	9.73	3.51975
		1.412	1.34083		19.931	5.03755	3.609	2.14362
		1.412	1.34083		3.609	2.14362	2.982	1.94854
		1.726	1.48243		2.04	1.61165	1.412	1.34083
		1.255	1.26409		6.748	2.93118	10.201	3.60393
		1.099	1.18292		5.022	2.52868	22.912	5.40115
		1.255	1.26409		20.401	5.0966	12.241	3.94788
		1.569	1.4134		7.376	3.06454	2.825	1.89655
		1.412	1.34083		1.569	1.4134	3.923	2.23493
		3.296	2.04856		10.358	3.63156	1.726	1.48243
		1.569	1.4134		3.923	2.23493	5.179	2.5679
		9.259	3.4335		1.099	1.18292	8.788	3.34503
		1.255	1.26409		3.766	2.18975	1.099	1.18292
		4.708	2.44835		1.726	1.48243	9.73	3.51975
		1.569	1.4134		6.905	2.96508	2.197	1.67252
		3.609	2.14362		1.255	1.26409	1.412	1.34083
		1.099	1.18292		1.255	1.26409	4.237	2.32265
		4.237	2.32265		8.474	3.28473	23.697	5.4929
		2.04	1.61165		9.73	3.51975	12.241	3.94788
		1.412	1.34083		7.376	3.06454	11.77	3.87118
		2.04	1.61165		9.102	3.40427	14.595	4.31079
		1.569	1.4134		1.569	1.4134	2.668	1.8431
		1.569	1.4134		2.668	1.8431	13.182	4.09681
		2.825	1.89655		6.748	2.93118	1.099	1.18292
		1.255	1.26409		9.573	3.49123	2.668	1.8431
		1.099	1.18292		8.788	3.34503	11.456	3.81919
		2.197	1.67252		1.883	1.54839	57.752	8.57509
		1.099	1.18292		2.511	1.78804	12.084	3.92248
		1.099	1.18292		2.668	1.8431	5.964	2.75565
		1.255	1.26409		14.281	4.26417	7.533	3.09698
		2.511	1.78804		1.099	1.18292	9.573	3.49123
		1.255	1.26409		4.865	2.48884	3.609	2.14362
		1.412	1.34083		2.197	1.67252	23.697	5.4929
		2.04	1.61165		2.511	1.78804	14.909	4.35692
		6.12	2.79146		6.905	2.96508	2.825	1.89655
		1.099	1.18292		3.609	2.14362	16.949	4.64544
		2.04	1.61165		4.865	2.48884	14.438	4.28754
		1.726	1.48243		5.022	2.52868	11.613	3.84527
		1.099	1.18292		7.847	3.16087	3.139	1.99917
		3.609	2.14362		3.296	2.04856	19.931	5.03755
		1.255	1.26409		8.161	3.22349	4.237	2.32265
		1.569	1.4134		2.04	1.61165	5.807	2.71914
		1.255	1.26409		2.668	1.8431	5.65	2.68213
		1.255	1.26409		1.099	1.18292	3.609	2.14362
		3.296	2.04856		2.825	1.89655	11.456	3.81919
		2.04	1.61165		2.668	1.8431	9.259	3.4335
		1.099	1.18292		1.569	1.4134	6.905	2.96508
		1.255	1.26409		2.04	1.61165	5.336	2.60653
		5.022	2.52868		6.748	2.93118	8.631	3.31502
		1.412	1.34083		1.099	1.18292	1.099	1.18292
		2.354	1.73124		1.726	1.48243	10.828	3.71304
		1.255	1.26409		6.591	2.89688	7.062	2.9986
		1.099	1.18292		2.511	1.78804	3.766	2.18975
		1.569	1.4134		3.139	1.99917	3.923	2.23493
		1.412	1.34083		3.609	2.14362	29.19	6.09638
		1.412	1.34083		6.905	2.96508	3.139	1.99917
		1.255	1.26409		10.672	3.68619	7.062	2.9986
		1.255	1.26409		6.12	2.79146	2.825	1.89655
		1.412	1.34083		1.883	1.54839	19.146	4.93735
		1.255	1.26409		3.296	2.04856	2.825	1.89655
		6.277	2.82703		2.825	1.89655	2.511	1.78804
		1.255	1.26409		1.255	1.26409	9.887	3.54803
		1.412	1.34083		1.099	1.18292	51.318	8.08332
		1.412	1.34083		14.438	4.28754	4.551	2.40718
		1.255	1.26409		5.65	2.68213	10.201	3.60393
		1.412	1.34083		2.04	1.61165	2.511	1.78804
		1.099	1.18292		6.905	2.96508	10.358	3.63156
		2.668	1.8431		4.551	2.40718	3.453	2.09678
		2.197	1.67252		5.65	2.68213	4.394	2.36529
		2.04	1.61165		1.099	1.18292	3.766	2.18975
		1.883	1.54839		1.412	1.34083	1.412	1.34083
		1.255	1.26409		19.303	4.95755	6.591	2.89688
		3.296	2.04856		17.263	4.68828	4.08	2.27921
		1.099	1.18292		2.354	1.73124	22.599	5.36413
		1.569	1.4134		1.099	1.18292	3.609	2.14362
		2.825	1.89655		1.099	1.18292	10.985	3.73986
		1.255	1.26409		10.358	3.63156	1.726	1.48243
		4.08	2.27921		3.139	1.99917	9.573	3.49123
		1.255	1.26409		1.255	1.26409	1.099	1.18292
		1.255	1.26409		2.04	1.61165	4.237	2.32265
		1.099	1.18292		1.255	1.26409	2.197	1.67252
		1.726	1.48243		7.219	3.03175	24.011	5.52917
		2.825	1.89655		2.825	1.89655	5.65	2.68213
		1.099	1.18292		2.982	1.94854	3.453	2.09678
		1.883	1.54839		3.766	2.18975	10.358	3.63156
		1.099	1.18292		1.255	1.26409	3.923	2.23493
		1.099	1.18292		1.255	1.26409	20.401	5.0966
		1.255	1.26409		4.708	2.44835	23.383	5.45639
		1.099	1.18292		3.296	2.04856	30.759	6.25808
		2.825	1.89655		5.022	2.52868	6.434	2.86217
		1.255	1.26409		1.255	1.26409	7.847	3.16087
		1.255	1.26409		1.412	1.34083	2.511	1.78804
		1.255	1.26409		2.982	1.94854	2.982	1.94854
		1.099	1.18292		8.474	3.28473	18.989	4.91707
		1.569	1.4134		9.573	3.49123	1.255	1.26409
		5.022	2.52868		3.453	2.09678	19.46	4.97767
		2.511	1.78804		10.828	3.71304	3.453	2.09678
		1.099	1.18292		5.336	2.60653	9.259	3.4335
		2.982	1.94854		1.883	1.54839	5.336	2.60653
		1.099	1.18292		3.766	2.18975	10.828	3.71304
		2.511	1.78804		2.354	1.73124	5.964	2.75565
		1.099	1.18292		3.296	2.04856	6.434	2.86217
		1.099	1.18292		1.726	1.48243	2.197	1.67252
		1.099	1.18292		1.726	1.48243	4.865	2.48884
		1.255	1.26409		1.099	1.18292	5.964	2.75565
		2.197	1.67252		1.883	1.54839	7.69	3.12909
		1.255	1.26409		1.569	1.4134	2.825	1.89655
		1.099	1.18292		1.726	1.48243	2.04	1.61165
		1.569	1.4134		1.255	1.26409	11.299	3.79293
		1.412	1.34083		15.537	4.44773	5.807	2.71914
		1.099	1.18292		1.726	1.48243	22.442	5.34547
		1.412	1.34083		1.569	1.4134	19.931	5.03755
		1.099	1.18292		1.099	1.18292	35.781	6.74965
		1.569	1.4134		3.139	1.99917	3.923	2.23493
		1.255	1.26409		14.124	4.24066	14.281	4.26417
		2.197	1.67252		1.412	1.34083	6.905	2.96508
		1.412	1.34083		1.255	1.26409	5.336	2.60653
		1.255	1.26409		7.376	3.06454	8.631	3.31502
		1.099	1.18292		1.569	1.4134	3.609	2.14362
		1.255	1.26409		37.664	6.92498	2.668	1.8431
		1.099	1.18292		1.412	1.34083	6.12	2.79146
		1.569	1.4134		1.883	1.54839	19.46	4.97767
		1.412	1.34083		2.354	1.73124	29.504	6.12908
		1.255	1.26409		6.12	2.79146	10.358	3.63156
		1.726	1.48243		13.496	4.14532	26.051	5.75927
		1.726	1.48243		1.412	1.34083	2.197	1.67252
		1.255	1.26409		3.139	1.99917	7.062	2.9986
		2.354	1.73124		2.04	1.61165	5.65	2.68213
		1.099	1.18292		5.65	2.68213	3.139	1.99917
		5.336	2.60653		37.821	6.93939	1.726	1.48243
		1.099	1.18292		7.376	3.06454	16.164	4.53659
		1.099	1.18292		1.883	1.54839	1.412	1.34083
		1.255	1.26409		1.726	1.48243	19.774	5.01767
		1.099	1.18292		17.577	4.73072	9.73	3.51975
		1.255	1.26409		2.354	1.73124	7.533	3.09698
		1.099	1.18292		1.726	1.48243	52.102	8.14483
		1.099	1.18292		26.522	5.8111	4.865	2.48884
		2.511	1.78804		4.237	2.32265	2.511	1.78804
		1.255	1.26409		2.197	1.67252	3.296	2.04856
		1.883	1.54839		3.139	1.99917	1.255	1.26409
		1.099	1.18292		2.354	1.73124	1.412	1.34083
		2.825	1.89655		3.923	2.23493	5.964	2.75565
		1.099	1.18292		4.708	2.44835	34.369	6.61513
		1.255	1.26409		2.197	1.67252	2.511	1.78804
		1.099	1.18292		34.526	6.63022	7.219	3.03175
		1.569	1.4134		3.139	1.99917	9.259	3.4335
		1.255	1.26409		1.099	1.18292	4.237	2.32265
		5.022	2.52868		1.255	1.26409	7.533	3.09698
		1.099	1.18292		16.792	4.62388	1.412	1.34083
		1.255	1.26409		2.982	1.94854	2.197	1.67252
		1.412	1.34083		1.255	1.26409	8.945	3.37478
		2.197	1.67252		1.099	1.18292	8.474	3.28473
		6.12	2.79146		12.241	3.94788	7.219	3.03175
		24.796	5.61883		2.197	1.67252	11.142	3.76649
		4.551	2.40718		1.569	1.4134	1.569	1.4134
		1.099	1.18292		44.883	7.55955	1.412	1.34083
		1.099	1.18292		3.766	2.18975	3.453	2.09678
		2.04	1.61165		1.569	1.4134	16.321	4.55857
		2.197	1.67252		13.496	4.14532	6.748	2.93118
		1.099	1.18292		3.609	2.14362	4.551	2.40718
		1.412	1.34083		3.453	2.09678	1.255	1.26409
					3.296	2.04856	19.303	4.95755
					2.825	1.89655	3.139	1.99917
					2.668	1.8431	1.412	1.34083
					2.197	1.67252	2.668	1.8431
					26.836	5.8454	4.394	2.36529
					1.255	1.26409	16.007	4.5145
					1.412	1.34083	14.752	4.33392
					3.453	2.09678	5.65	2.68213
					2.197	1.67252	3.296	2.04856
					1.255	1.26409	26.208	5.7766
					1.883	1.54839	2.354	1.73124
					8.945	3.37478	13.026	4.0725
					3.923	2.23493	3.609	2.14362
					6.905	2.96508	4.708	2.44835
					2.04	1.61165	12.241	3.94788
					8.631	3.31502	1.255	1.26409
					2.197	1.67252	38.763	7.02528
					4.08	2.27921	13.339	4.12113
					3.609	2.14362	5.022	2.52868
					20.088	5.05735	10.044	3.57609
					10.515	3.65898	1.412	1.34083
					2.04	1.61165	20.872	5.1551
					5.022	2.52868	16.321	4.55857
					4.237	2.32265	4.394	2.36529
					1.099	1.18292	5.179	2.5679
					9.102	3.40427	14.281	4.26417
					2.04	1.61165	1.412	1.34083
					1.412	1.34083	5.964	2.75565
					9.573	3.49123	7.062	2.9986
					1.412	1.34083	5.022	2.52868
					3.296	2.04856	2.197	1.67252
					2.825	1.89655	2.04	1.61165
					1.255	1.26409	7.219	3.03175
					13.182	4.09681	1.569	1.4134
					1.412	1.34083	6.434	2.86217
					1.883	1.54839	5.336	2.60653
					1.726	1.48243	11.927	3.89691
					16.635	4.60221	1.883	1.54839
					2.354	1.73124	3.609	2.14362
					13.182	4.09681	26.679	5.82827
					11.142	3.76649	40.175	7.15209
					1.883	1.54839	1.883	1.54839
					2.197	1.67252	15.066	4.3798
					1.726	1.48243	1.412	1.34083
					1.255	1.26409	43.942	7.47989
					2.354	1.73124	1.099	1.18292
					5.807	2.71914	17.577	4.73072
					3.923	2.23493	4.237	2.32265
					1.569	1.4134	1.569	1.4134
					1.726	1.48243	1.099	1.18292
					14.752	4.33392	4.865	2.48884
					3.923	2.23493	2.511	1.78804
					1.883	1.54839	16.007	4.5145
					1.099	1.18292	3.296	2.04856
					1.569	1.4134	3.296	2.04856
					17.106	4.66691	3.923	2.23493
					2.04	1.61165	8.631	3.31502
					1.099	1.18292	8.004	3.19234
					1.099	1.18292	4.394	2.36529
					10.044	3.57609	3.453	2.09678
					1.255	1.26409	3.923	2.23493
					4.237	2.32265	25.423	5.68943
					2.825	1.89655	21.029	5.17445
					12.712	4.02311	12.084	3.92248
					1.569	1.4134	8.474	3.28473
					10.044	3.57609	2.354	1.73124
					2.197	1.67252	5.493	2.6446
					2.825	1.89655	4.394	2.36529
					7.847	3.16087	13.026	4.0725
					19.617	4.99771	5.179	2.5679
					2.668	1.8431	1.569	1.4134
					4.394	2.36529	4.551	2.40718
					1.255	1.26409	23.226	5.43804
					1.412	1.34083	3.296	2.04856
					1.099	1.18292	1.726	1.48243
					4.394	2.36529	8.945	3.37478
					5.022	2.52868	3.609	2.14362
					1.412	1.34083	8.474	3.28473
					1.883	1.54839	2.04	1.61165
					3.296	2.04856	4.708	2.44835
					5.336	2.60653	2.354	1.73124
					2.668	1.8431	2.668	1.8431
					1.569	1.4134	4.708	2.44835
					2.197	1.67252	5.336	2.60653
					1.099	1.18292	1.412	1.34083
					3.453	2.09678	6.277	2.82703
					13.339	4.12113	1.883	1.54839
					10.515	3.65898	2.668	1.8431
					11.613	3.84527	1.569	1.4134
					1.569	1.4134	5.336	2.60653
					1.726	1.48243	3.609	2.14362
					14.752	4.33392	9.416	3.46249
					2.668	1.8431	8.474	3.28473
					4.394	2.36529	1.099	1.18292
					4.551	2.40718	1.412	1.34083
					1.883	1.54839	3.139	1.99917
					4.08	2.27921	5.336	2.60653
					1.099	1.18292	3.766	2.18975
					1.726	1.48243	30.288	6.20998
					9.416	3.46249	1.883	1.54839
					2.04	1.61165	2.668	1.8431
					2.197	1.67252	1.255	1.26409
					3.609	2.14362	2.197	1.67252
					5.179	2.5679	7.219	3.03175
					2.982	1.94854	46.296	7.67762
					2.04	1.61165	4.865	2.48884
					8.945	3.37478	5.65	2.68213
					2.982	1.94854	22.755	5.38262
					4.865	2.48884	3.296	2.04856
					1.412	1.34083	8.788	3.34503
					1.883	1.54839	3.139	1.99917
					3.296	2.04856	5.493	2.6446
					4.237	2.32265	1.726	1.48243
					3.139	1.99917	6.277	2.82703
					5.493	2.6446	7.376	3.06454
					2.197	1.67252	2.354	1.73124
					1.569	1.4134	1.569	1.4134
					3.296	2.04856	9.259	3.4335
					2.04	1.61165	7.219	3.03175
					3.766	2.18975	11.456	3.81919
					1.412	1.34083	5.493	2.6446
					1.412	1.34083	1.099	1.18292
					1.569	1.4134	14.595	4.31079
					3.296	2.04856	10.672	3.68619
					14.438	4.28754	7.69	3.12909
					8.004	3.19234	3.923	2.23493
					1.412	1.34083	2.511	1.78804
					4.394	2.36529	1.569	1.4134
					3.296	2.04856	5.65	2.68213
					12.084	3.92248	3.296	2.04856
					6.591	2.89688	2.982	1.94854
					1.099	1.18292	1.255	1.26409
					1.883	1.54839	5.964	2.75565
					2.354	1.73124	3.766	2.18975
					3.139	1.99917	2.197	1.67252
					3.766	2.18975	1.099	1.18292
					9.73	3.51975	4.865	2.48884
					10.828	3.71304	5.65	2.68213
					1.255	1.26409	19.617	4.99771
					1.412	1.34083	6.748	2.93118
					10.672	3.68619	1.726	1.48243
					1.569	1.4134	1.883	1.54839
					7.69	3.12909	24.011	5.52917
					17.577	4.73072	6.434	2.86217
					6.591	2.89688	9.259	3.4335
					24.639	5.60101	2.04	1.61165
					22.128	5.30794	18.047	4.79355
					2.668	1.8431	1.255	1.26409
					3.296	2.04856	9.102	3.40427
					1.412	1.34083	8.318	3.25435
					2.04	1.61165	1.569	1.4134
					1.255	1.26409	5.179	2.5679
					5.65	2.68213	1.883	1.54839
					2.511	1.78804	9.887	3.54803
					15.066	4.3798	10.201	3.60393
					2.197	1.67252	35.153	6.69016
					4.394	2.36529	3.923	2.23493
					1.883	1.54839	1.412	1.34083
					3.766	2.18975	1.569	1.4134
					3.453	2.09678	14.438	4.28754
					7.533	3.09698	6.748	2.93118
					1.726	1.48243	7.533	3.09698
					3.609	2.14362	5.336	2.60653
					1.883	1.54839	1.883	1.54839
					8.004	3.19234	8.945	3.37478
					5.493	2.6446	2.04	1.61165
					10.044	3.57609	3.453	2.09678
					23.54	5.47467	1.255	1.26409
					3.453	2.09678	3.923	2.23493
					6.434	2.86217	2.825	1.89655
					2.197	1.67252	2.04	1.61165
					9.416	3.46249	1.883	1.54839
					2.668	1.8431	1.255	1.26409
					3.766	2.18975	19.303	4.95755
					5.022	2.52868	2.825	1.89655
					8.318	3.25435	9.102	3.40427
					5.336	2.60653	4.551	2.40718
					3.923	2.23493	13.81	4.19326
					5.964	2.75565	4.708	2.44835
					13.967	4.21703	1.412	1.34083
					8.788	3.34503	3.296	2.04856
					1.255	1.26409	3.139	1.99917
					4.708	2.44835	64.5	9.06223
					2.511	1.78804	1.569	1.4134
					3.453	2.09678	2.825	1.89655
					1.255	1.26409	15.38	4.4252
					1.099	1.18292	5.65	2.68213
					3.139	1.99917	11.613	3.84527
					32.015	6.38457	2.04	1.61165
					1.883	1.54839	11.927	3.89691
					11.927	3.89691	8.004	3.19234
					20.872	5.1551	14.438	4.28754
					3.609	2.14362	1.099	1.18292
					4.394	2.36529	1.883	1.54839
					1.412	1.34083	5.65	2.68213
					1.099	1.18292	9.73	3.51975
					1.255	1.26409	2.511	1.78804
					2.511	1.78804	2.04	1.61165
					3.139	1.99917	4.708	2.44835
					14.909	4.35692	12.869	4.04788
					29.974	6.17771	27.464	5.9134
					1.099	1.18292	2.825	1.89655
					3.139	1.99917	1.726	1.48243
					1.099	1.18292	4.551	2.40718
					6.277	2.82703	2.197	1.67252
					2.197	1.67252	13.026	4.0725
					6.277	2.82703	3.609	2.14362
					1.099	1.18292	2.825	1.89655
					2.668	1.8431	1.726	1.48243
					1.569	1.4134	4.237	2.32265
					1.412	1.34083	9.416	3.46249
					2.197	1.67252	16.635	4.60221
					11.299	3.79293	9.102	3.40427
					4.08	2.27921	6.12	2.79146
					17.106	4.66691	17.106	4.66691
					5.179	2.5679	6.591	2.89688
					4.237	2.32265	2.354	1.73124
					2.354	1.73124	15.693	4.47001
					3.923	2.23493	1.412	1.34083
					1.883	1.54839	2.825	1.89655
					12.712	4.02311	2.982	1.94854
					19.774	5.01767	6.434	2.86217
					2.982	1.94854	8.004	3.19234
					1.726	1.48243	5.022	2.52868
					11.927	3.89691	24.011	5.52917
					5.336	2.60653	3.766	2.18975
					1.883	1.54839	30.288	6.20998
					42.372	7.34505	4.551	2.40718
					2.982	1.94854	1.412	1.34083
					13.653	4.16936	5.65	2.68213
					5.807	2.71914	22.442	5.34547
					4.394	2.36529	2.197	1.67252
					11.613	3.84527	1.412	1.34083
					8.004	3.19234	9.259	3.4335
					2.511	1.78804	11.456	3.81919
					3.609	2.14362	24.953	5.63659
					1.099	1.18292	2.354	1.73124
					7.847	3.16087	2.511	1.78804
					4.865	2.48884	5.65	2.68213
					5.807	2.71914	1.099	1.18292
					1.726	1.48243	14.752	4.33392
					7.533	3.09698	20.872	5.1551
					1.099	1.18292	3.923	2.23493
					2.825	1.89655	8.788	3.34503
					5.336	2.60653	9.573	3.49123
					1.099	1.18292	2.668	1.8431
					3.296	2.04856	5.65	2.68213
					23.54	5.47467	2.354	1.73124
					10.044	3.57609	3.923	2.23493
					5.65	2.68213	4.08	2.27921
					1.726	1.48243	4.708	2.44835
					1.099	1.18292	43.628	7.45311
					16.792	4.62388	2.668	1.8431
					1.412	1.34083	9.416	3.46249
					1.099	1.18292	4.551	2.40718
					1.883	1.54839	5.179	2.5679
					1.569	1.4134	1.569	1.4134
					1.412	1.34083	2.197	1.67252
					2.825	1.89655	3.296	2.04856
					1.883	1.54839	2.511	1.78804
					17.577	4.73072	6.277	2.82703
					4.08	2.27921	7.219	3.03175
					4.237	2.32265	16.949	4.64544
					6.434	2.86217	4.865	2.48884
					1.726	1.48243	1.099	1.18292
					1.099	1.18292	5.964	2.75565
					3.296	2.04856	1.412	1.34083
					1.255	1.26409	2.511	1.78804
					10.358	3.63156	15.537	4.44773
					5.65	2.68213	62.931	8.95133
					4.394	2.36529	3.296	2.04856
					1.569	1.4134	3.296	2.04856
					2.04	1.61165	11.299	3.79293
					3.766	2.18975	1.412	1.34083
					9.573	3.49123	36.88	6.85252
					15.223	4.40256	6.277	2.82703
					4.394	2.36529	2.668	1.8431
					1.099	1.18292	3.296	2.04856
					3.139	1.99917	22.285	5.32674
					18.989	4.91707	5.807	2.71914
					1.569	1.4134	1.569	1.4134
					1.569	1.4134	2.668	1.8431
					2.668	1.8431	1.883	1.54839
					31.23	6.30581	2.982	1.94854
					4.551	2.40718	7.533	3.09698
					3.766	2.18975	7.69	3.12909
					8.318	3.25435	5.336	2.60653
					9.573	3.49123	2.982	1.94854
					9.573	3.49123	3.766	2.18975
					1.883	1.54839	34.212	6.60001
					4.551	2.40718	2.511	1.78804
					1.726	1.48243	3.609	2.14362
					5.022	2.52868	3.609	2.14362
					27.62	5.93017	37.35	6.89605
					6.434	2.86217	1.569	1.4134
					34.682	6.64519	4.394	2.36529
					5.807	2.71914	4.708	2.44835
					1.726	1.48243	1.099	1.18292
					2.354	1.73124	1.883	1.54839
					1.412	1.34083	1.883	1.54839
					1.255	1.26409	3.766	2.18975
					6.748	2.93118	2.197	1.67252
					3.453	2.09678	12.869	4.04788
					2.982	1.94854	3.609	2.14362
					1.412	1.34083	50.69	8.03371
					7.533	3.09698	5.65	2.68213
					2.354	1.73124	13.653	4.16936
					5.022	2.52868	2.668	1.8431
					6.591	2.89688	1.883	1.54839
					4.08	2.27921	3.609	2.14362
					4.237	2.32265	3.609	2.14362
					2.04	1.61165	57.595	8.56342
					1.412	1.34083	2.982	1.94854
					4.865	2.48884	29.504	6.12908
					1.883	1.54839	10.985	3.73986
					13.182	4.09681	29.504	6.12908
					2.511	1.78804	5.336	2.60653
					5.964	2.75565	25.423	5.68943
					3.139	1.99917	1.726	1.48243
					6.748	2.93118	5.65	2.68213
					1.099	1.18292	2.982	1.94854
					1.569	1.4134	4.237	2.32265
					37.821	6.93939	5.336	2.60653
					1.099	1.18292	4.237	2.32265
					38.763	7.02528	4.08	2.27921
					16.792	4.62388	3.923	2.23493
					1.883	1.54839	8.788	3.34503
					1.726	1.48243	1.726	1.48243
					1.255	1.26409	21.5	5.23208
					5.022	2.52868	5.179	2.5679
					7.69	3.12909	2.982	1.94854
					1.883	1.54839	3.139	1.99917
					1.726	1.48243	3.766	2.18975
					3.609	2.14362	6.748	2.93118
					2.668	1.8431	3.923	2.23493
					2.197	1.67252	7.376	3.06454
					1.255	1.26409	2.668	1.8431
					5.493	2.6446	5.022	2.52868
					3.923	2.23493	1.099	1.18292
					2.511	1.78804	6.277	2.82703
					8.004	3.19234	2.668	1.8431
					21.029	5.17445	6.905	2.96508
					6.591	2.89688	2.04	1.61165
					7.376	3.06454	2.354	1.73124
					16.164	4.53659	3.453	2.09678
					2.04	1.61165	1.569	1.4134
					2.511	1.78804	10.044	3.57609
					5.65	2.68213	7.847	3.16087
					6.434	2.86217	13.496	4.14532
					9.573	3.49123	3.766	2.18975
					5.179	2.5679	1.412	1.34083
					5.964	2.75565	5.807	2.71914
					2.354	1.73124	13.653	4.16936
					9.73	3.51975	2.511	1.78804
					3.296	2.04856	2.668	1.8431
					17.263	4.68828	2.511	1.78804
					3.453	2.09678	1.883	1.54839
					39.391	7.08196	31.858	6.3689
					1.569	1.4134	39.704	7.11004
					4.551	2.40718	9.887	3.54803
					4.865	2.48884	4.865	2.48884
					6.591	2.89688	5.336	2.60653
					5.65	2.68213	2.354	1.73124
					10.828	3.71304	3.923	2.23493
					4.08	2.27921	18.047	4.79355
					14.438	4.28754	18.047	4.79355
					19.774	5.01767	4.394	2.36529
					2.668	1.8431	3.766	2.18975
					2.825	1.89655	2.197	1.67252
					5.65	2.68213	4.865	2.48884
					1.412	1.34083	2.04	1.61165
					1.255	1.26409	10.358	3.63156
					1.255	1.26409	2.982	1.94854
					32.328	6.41571	9.416	3.46249
					1.412	1.34083	2.511	1.78804
					3.609	2.14362	13.967	4.21703
					2.825	1.89655	1.883	1.54839
					2.354	1.73124	3.139	1.99917
					5.179	2.5679	3.296	2.04856
					12.398	3.97311	5.022	2.52868
					16.164	4.53659	1.412	1.34083
					10.044	3.57609	2.511	1.78804
					1.726	1.48243	2.982	1.94854
					15.693	4.47001	19.931	5.03755
					4.708	2.44835	11.456	3.81919
					2.668	1.8431	2.668	1.8431
					4.394	2.36529	15.223	4.40256
					6.12	2.79146	2.04	1.61165
					6.277	2.82703	1.726	1.48243
					2.354	1.73124	43.314	7.42624
					1.412	1.34083	2.354	1.73124
					2.668	1.8431	3.766	2.18975
					11.299	3.79293	25.894	5.74189
					1.412	1.34083	3.923	2.23493
					7.062	2.9986	7.533	3.09698
					38.449	6.99677	3.453	2.09678
					1.255	1.26409	2.668	1.8431
					10.828	3.71304	2.197	1.67252
					13.026	4.0725	34.996	6.6752
					2.668	1.8431	5.493	2.6446
					5.179	2.5679	1.255	1.26409
					1.569	1.4134	1.255	1.26409
					2.354	1.73124	28.719	6.047
					1.255	1.26409	6.277	2.82703
					4.08	2.27921	4.551	2.40718
					4.394	2.36529	19.303	4.95755
					10.201	3.60393	4.551	2.40718
					1.255	1.26409	10.515	3.65898
					4.237	2.32265	2.04	1.61165
					1.726	1.48243	8.631	3.31502
					6.905	2.96508	3.453	2.09678
					1.883	1.54839	13.653	4.16936
					8.004	3.19234	10.672	3.68619
					4.865	2.48884	7.219	3.03175
					6.277	2.82703	13.967	4.21703
					1.412	1.34083	6.12	2.79146
					26.208	5.7766	6.905	2.96508
					1.412	1.34083	2.354	1.73124
					1.412	1.34083	5.493	2.6446
					1.099	1.18292	1.412	1.34083
					3.139	1.99917	1.883	1.54839
					6.12	2.79146	3.609	2.14362
					2.982	1.94854	1.255	1.26409
					1.255	1.26409	3.923	2.23493
					17.577	4.73072	2.511	1.78804
					1.726	1.48243	14.438	4.28754
					6.12	2.79146	3.139	1.99917
					1.569	1.4134	14.752	4.33392
					8.474	3.28473	3.923	2.23493
					8.004	3.19234	9.573	3.49123
					2.04	1.61165	11.613	3.84527
					7.219	3.03175	3.609	2.14362
					3.453	2.09678	3.139	1.99917
					1.726	1.48243	27.777	5.947
					5.493	2.6446	5.807	2.71914
					1.099	1.18292	5.807	2.71914
					2.197	1.67252	9.416	3.46249
					3.296	2.04856	4.708	2.44835
					3.766	2.18975	2.511	1.78804
					3.923	2.23493	19.46	4.97767
					17.734	4.7518	1.569	1.4134
					13.496	4.14532	10.358	3.63156
					5.336	2.60653	3.296	2.04856
					1.726	1.48243	2.197	1.67252
					1.726	1.48243	2.825	1.89655
					7.219	3.03175	13.339	4.12113
					1.569	1.4134	5.179	2.5679
					1.569	1.4134	3.139	1.99917
					1.099	1.18292	2.04	1.61165
					3.609	2.14362	10.358	3.63156
					1.255	1.26409	9.73	3.51975
					2.197	1.67252	3.453	2.09678
					18.047	4.79355	1.099	1.18292
					1.726	1.48243	59.321	8.69079
					1.569	1.4134	3.139	1.99917
					9.416	3.46249	4.394	2.36529
					5.807	2.71914	2.197	1.67252
					1.255	1.26409	1.099	1.18292
					4.237	2.32265	1.099	1.18292
					6.12	2.79146	1.883	1.54839
					16.164	4.53659	12.869	4.04788
					2.982	1.94854	3.923	2.23493
					1.569	1.4134	25.266	5.67183
					3.609	2.14362	7.062	2.9986
					2.354	1.73124	1.099	1.18292
					6.277	2.82703	13.026	4.0725
					22.599	5.36413	3.923	2.23493
					3.453	2.09678	5.336	2.60653
					3.139	1.99917	3.766	2.18975
					3.923	2.23493	2.04	1.61165
					18.518	4.8557	28.405	6.01385
					3.453	2.09678	9.102	3.40427
					1.726	1.48243	3.766	2.18975
					2.825	1.89655	3.609	2.14362
					6.12	2.79146	2.354	1.73124
					2.511	1.78804	6.591	2.89688
					13.182	4.09681	3.609	2.14362
					1.255	1.26409	2.04	1.61165
					4.394	2.36529	14.595	4.31079
					8.788	3.34503	1.883	1.54839
					15.223	4.40256	4.865	2.48884
					2.197	1.67252	15.693	4.47001
					6.434	2.86217	1.099	1.18292
					1.099	1.18292	1.726	1.48243
					1.255	1.26409	1.099	1.18292
					8.004	3.19234	3.923	2.23493
					1.726	1.48243	1.255	1.26409
					1.255	1.26409	1.726	1.48243
					13.496	4.14532	11.456	3.81919
					5.022	2.52868	3.139	1.99917
					7.533	3.09698	1.569	1.4134
					2.982	1.94854	6.12	2.79146
					1.726	1.48243	4.394	2.36529
					7.533	3.09698	5.493	2.6446
					1.412	1.34083	2.511	1.78804
					16.321	4.55857	4.08	2.27921
					1.883	1.54839	1.099	1.18292
					3.296	2.04856	21.5	5.23208
					1.099	1.18292	2.04	1.61165
					4.551	2.40718	2.354	1.73124
					7.533	3.09698	24.168	5.54722
					5.65	2.68213	5.493	2.6446
					2.668	1.8431	6.277	2.82703
					16.321	4.55857	16.164	4.53659
					9.73	3.51975	9.887	3.54803
					19.774	5.01767	3.609	2.14362
					3.609	2.14362	3.923	2.23493
					2.668	1.8431	2.668	1.8431
					3.139	1.99917	3.296	2.04856
					5.493	2.6446	1.883	1.54839
					1.883	1.54839	10.985	3.73986
					5.964	2.75565	2.668	1.8431
					10.515	3.65898	2.982	1.94854
					2.668	1.8431	3.139	1.99917
					2.197	1.67252	6.277	2.82703
					1.255	1.26409	2.04	1.61165
					2.197	1.67252	9.102	3.40427
					4.394	2.36529	3.766	2.18975
					5.65	2.68213	2.197	1.67252
					2.825	1.89655	8.631	3.31502
					1.099	1.18292	2.825	1.89655
					8.161	3.22349	2.197	1.67252
					3.766	2.18975	31.073	6.28994
					1.099	1.18292	2.197	1.67252
					2.197	1.67252	4.394	2.36529
					1.883	1.54839	3.139	1.99917
					1.255	1.26409	5.964	2.75565
					16.478	4.58044	4.551	2.40718
					1.099	1.18292	38.763	7.02528
					1.569	1.4134	9.573	3.49123
					1.099	1.18292	9.887	3.54803
					2.04	1.61165	2.354	1.73124
					6.591	2.89688	10.044	3.57609
					4.865	2.48884	5.493	2.6446
					2.982	1.94854	11.77	3.87118
					1.726	1.48243	10.515	3.65898
					1.726	1.48243	6.591	2.89688
					3.923	2.23493	7.376	3.06454
					3.766	2.18975	12.084	3.92248
					6.748	2.93118	18.989	4.91707
					5.964	2.75565	3.766	2.18975
					13.81	4.19326	2.04	1.61165
					2.825	1.89655	1.569	1.4134
					3.453	2.09678	1.412	1.34083
					8.945	3.37478	16.164	4.53659
					2.982	1.94854	9.102	3.40427
					3.923	2.23493	46.296	7.67762
					5.65	2.68213	2.511	1.78804
					1.569	1.4134	1.569	1.4134
					4.394	2.36529	5.493	2.6446
					5.807	2.71914	8.474	3.28473
					1.255	1.26409	4.865	2.48884
					11.142	3.76649	4.237	2.32265
					3.766	2.18975	26.679	5.82827
					3.139	1.99917	1.883	1.54839
					2.668	1.8431	2.668	1.8431
					3.609	2.14362	11.299	3.79293
					1.412	1.34083	10.515	3.65898
					4.394	2.36529	46.296	7.67762
					11.142	3.76649	5.65	2.68213
					2.354	1.73124	5.493	2.6446
					3.923	2.23493	3.609	2.14362
					3.296	2.04856	8.474	3.28473
					1.255	1.26409	1.883	1.54839
					2.668	1.8431	1.726	1.48243
					1.412	1.34083	16.792	4.62388
					3.609	2.14362	3.766	2.18975
					11.142	3.76649	14.909	4.35692
					1.569	1.4134	7.062	2.9986
					3.609	2.14362	2.04	1.61165
					3.609	2.14362	5.493	2.6446
					1.569	1.4134	28.248	5.9972
					2.354	1.73124	4.08	2.27921
					12.869	4.04788	1.255	1.26409
					3.296	2.04856	1.255	1.26409
					3.766	2.18975	6.277	2.82703
					10.044	3.57609	3.766	2.18975
					3.296	2.04856	4.394	2.36529
					2.668	1.8431	4.08	2.27921
					2.197	1.67252	1.569	1.4134
					2.511	1.78804	3.453	2.09678
					1.412	1.34083	5.65	2.68213
					17.891	4.77279	6.905	2.96508
					4.08	2.27921	3.766	2.18975
					3.923	2.23493	7.062	2.9986
					3.609	2.14362	24.482	5.58314
					2.04	1.61165	13.81	4.19326
					1.412	1.34083	5.807	2.71914
					15.85	4.49231	1.726	1.48243
					2.668	1.8431	3.923	2.23493
					31.858	6.3689	2.668	1.8431
					2.197	1.67252	3.296	2.04856
					6.748	2.93118	5.807	2.71914
					5.807	2.71914	1.569	1.4134
					5.964	2.75565	1.412	1.34083
					7.847	3.16087	3.609	2.14362
					2.668	1.8431	12.869	4.04788
					1.255	1.26409	1.726	1.48243
					1.255	1.26409	1.412	1.34083
					8.788	3.34503	7.062	2.9986
					1.099	1.18292	3.139	1.99917
					9.259	3.4335	5.022	2.52868
					5.964	2.75565	12.084	3.92248
					1.099	1.18292	8.788	3.34503
					13.339	4.12113	2.04	1.61165
					17.577	4.73072	16.478	4.58044
					16.949	4.64544	1.412	1.34083
					2.982	1.94854	7.847	3.16087
					5.022	2.52868	4.237	2.32265
					1.569	1.4134	10.358	3.63156
					3.923	2.23493	4.08	2.27921
					10.358	3.63156	2.04	1.61165
					2.354	1.73124	7.062	2.9986
					21.814	5.27015	1.883	1.54839
					1.726	1.48243	33.584	6.53915
					1.255	1.26409	4.865	2.48884
					3.139	1.99917	33.741	6.55442
					7.533	3.09698	13.81	4.19326
					5.807	2.71914	3.609	2.14362
					23.854	5.51107	46.139	7.66459
					1.412	1.34083	15.693	4.47001
					1.412	1.34083	13.496	4.14532
					8.318	3.25435	2.668	1.8431
					7.062	2.9986	10.201	3.60393
					10.828	3.71304	5.022	2.52868
					2.04	1.61165	16.321	4.55857
					2.354	1.73124	2.04	1.61165
					2.197	1.67252	1.412	1.34083
					3.139	1.99917	27.777	5.947
					1.255	1.26409	15.223	4.40256
					27.15	5.87949	1.099	1.18292
					18.989	4.91707	5.807	2.71914
					1.255	1.26409	2.197	1.67252
					1.099	1.18292	4.08	2.27921
					4.708	2.44835	3.453	2.09678
					2.668	1.8431	6.277	2.82703
					11.142	3.76649	1.412	1.34083
					2.982	1.94854	13.026	4.0725
					2.668	1.8431	17.891	4.77279
					4.237	2.32265	1.255	1.26409
					5.807	2.71914	2.354	1.73124
					19.617	4.99771	25.266	5.67183
					3.766	2.18975	14.281	4.26417
					2.825	1.89655	21.343	5.21294
					9.573	3.49123	11.613	3.84527
					1.569	1.4134	4.708	2.44835
					21.971	5.28908	8.318	3.25435
					1.255	1.26409	30.916	6.27403
					1.883	1.54839	8.474	3.28473
					6.591	2.89688	1.099	1.18292
					2.511	1.78804	6.748	2.93118
					2.197	1.67252	3.609	2.14362
					1.726	1.48243	1.099	1.18292
					1.099	1.18292	11.77	3.87118
					2.825	1.89655	1.569	1.4134
					5.179	2.5679	3.766	2.18975
					1.726	1.48243	2.668	1.8431
					11.299	3.79293	1.099	1.18292
					7.219	3.03175	11.927	3.89691
					10.985	3.73986	8.631	3.31502
					1.726	1.48243	1.099	1.18292
					2.825	1.89655	1.883	1.54839
					1.412	1.34083	9.73	3.51975
					2.354	1.73124	5.65	2.68213
					32.799	6.46227	23.069	5.41963
					1.569	1.4134	10.044	3.57609
					1.099	1.18292	8.631	3.31502
					1.883	1.54839	1.412	1.34083
					1.255	1.26409	3.923	2.23493
					1.883	1.54839	3.139	1.99917
					1.569	1.4134	1.726	1.48243
					17.577	4.73072	1.412	1.34083
					22.285	5.32674	2.197	1.67252
					11.142	3.76649	1.412	1.34083
					11.613	3.84527	7.847	3.16087
					1.412	1.34083	5.336	2.60653
					5.179	2.5679	1.726	1.48243
					7.847	3.16087	1.099	1.18292
					13.182	4.09681	6.748	2.93118
					9.573	3.49123	1.726	1.48243
					7.376	3.06454	7.847	3.16087
					5.179	2.5679	6.434	2.86217
					3.453	2.09678	8.161	3.22349
					12.084	3.92248	3.453	2.09678
					16.792	4.62388	2.982	1.94854
					1.255	1.26409	1.883	1.54839
					1.099	1.18292	8.474	3.28473
					1.883	1.54839	2.982	1.94854
					3.139	1.99917	16.007	4.5145
					7.062	2.9986	8.004	3.19234
					1.255	1.26409	28.562	6.03044
					1.412	1.34083	2.354	1.73124
					6.277	2.82703	3.296	2.04856
					19.303	4.95755	1.412	1.34083
					1.099	1.18292	13.026	4.0725
					1.255	1.26409	9.259	3.4335
					1.726	1.48243	6.434	2.86217
					15.537	4.44773	14.909	4.35692
					1.099	1.18292	9.73	3.51975
					2.511	1.78804	4.394	2.36529
					4.551	2.40718	1.099	1.18292
					20.872	5.1551	11.927	3.89691
					3.766	2.18975	4.237	2.32265
					1.569	1.4134	1.099	1.18292
					3.139	1.99917	3.453	2.09678
					2.511	1.78804	5.65	2.68213
					13.026	4.0725	8.631	3.31502
					2.982	1.94854	7.69	3.12909
					11.456	3.81919	1.569	1.4134
					5.179	2.5679	2.668	1.8431
					4.708	2.44835	3.296	2.04856
					2.354	1.73124	10.358	3.63156
					2.982	1.94854	6.12	2.79146
					2.982	1.94854	7.847	3.16087
					5.807	2.71914	2.354	1.73124
					8.161	3.22349	4.237	2.32265
					4.865	2.48884	6.434	2.86217
					3.453	2.09678	3.609	2.14362
					4.551	2.40718	27.777	5.947
					6.591	2.89688	2.04	1.61165
					2.04	1.61165	1.099	1.18292
					60.106	8.7481	2.197	1.67252
					4.08	2.27921	7.847	3.16087
					2.04	1.61165	6.277	2.82703
					1.569	1.4134	11.299	3.79293
					2.668	1.8431	13.967	4.21703
					8.474	3.28473	2.511	1.78804
					20.088	5.05735	2.354	1.73124
					17.734	4.7518	1.883	1.54839
					1.726	1.48243	10.358	3.63156
					4.08	2.27921	5.179	2.5679
					2.354	1.73124	5.65	2.68213
					3.139	1.99917	8.004	3.19234
					1.569	1.4134	15.693	4.47001
					2.197	1.67252	6.12	2.79146
					1.255	1.26409	1.412	1.34083
					25.737	5.72445	4.237	2.32265
					1.412	1.34083	1.255	1.26409
					1.569	1.4134	2.511	1.78804
					9.73	3.51975	3.453	2.09678
					6.905	2.96508
					5.493	2.6446
					6.905	2.96508
					1.099	1.18292
					6.748	2.93118
					1.726	1.48243
					1.412	1.34083
					1.099	1.18292
					1.569	1.4134
					1.255	1.26409
					4.08	2.27921
					6.12	2.79146
					1.255	1.26409
					2.04	1.61165
					12.712	4.02311
					1.726	1.48243
					4.237	2.32265
					1.569	1.4134
					4.394	2.36529
					1.726	1.48243
					2.197	1.67252
					1.726	1.48243
					13.182	4.09681
					1.412	1.34083
					19.146	4.93735
					2.354	1.73124
					1.726	1.48243
					8.161	3.22349
					1.569	1.4134
					2.04	1.61165
					3.453	2.09678
					3.453	2.09678
					1.412	1.34083
					12.712	4.02311
					1.569	1.4134
					2.197	1.67252
					1.099	1.18292
					1.726	1.48243
					7.847	3.16087
					3.923	2.23493
					2.982	1.94854
					2.04	1.61165
					8.474	3.28473
					8.631	3.31502
					1.255	1.26409
					5.179	2.5679
					1.099	1.18292
					2.197	1.67252
					2.04	1.61165
					2.825	1.89655
					1.412	1.34083
					3.139	1.99917
					2.354	1.73124
					2.197	1.67252
					1.412	1.34083
					1.883	1.54839
					1.099	1.18292
					1.726	1.48243
					1.255	1.26409
					1.099	1.18292
